# Supplementary material for: Visible-light-induced radical cascade cyclization: a catalyst-free synthetic approach to trifluoromethylated heterocycles
Source: Beilstein J Org Chem. 2024 Jan 19;20:118–24. doi: 10.3762/bjoc.20.12 (PMC10804559; doi:10.3762/bjoc.20.12)
Supplement: File 2 — Crystallographic information file (cif) of X-ray structure for compound 3m. [file Beilstein_J_Org_Chem-20-118-s002.cif]

data_yc-7br_auto
_audit_creation_date               2023-06-13
_audit_creation_method
;
Olex2 1.5-beta
(compiled 2022.04.07 svn.rca3783a0 for OlexSys, GUI svn.r6439)
;
_shelx_SHELXL_version_number       '2018/3'
_audit_contact_author_address      ?
_audit_contact_author_email        ?
_audit_contact_author_name         ''
_audit_contact_author_phone        ?
_publ_contact_author_id_orcid      ?
_publ_section_references
;
Dolomanov, O.V., Bourhis, L.J., Gildea, R.J, Howard, J.A.K. & Puschmann, H.
 (2009), J. Appl. Cryst. 42, 339-341.

Sheldrick, G.M. (2008). Acta Cryst. A64, 112-122.

Sheldrick, G.M. (2015). Acta Cryst. C71, 3-8.
;
_chemical_name_common              ?
_chemical_name_systematic          ?
_chemical_formula_moiety           'C14 H11 Br F3 N O'
_chemical_formula_sum              'C14 H11 Br F3 N O'
_chemical_formula_weight           346.15
_chemical_melting_point            ?
_chemical_oxdiff_formula           'C H O N F Br'
loop_
  _atom_type_symbol
  _atom_type_description
  _atom_type_scat_dispersion_real
  _atom_type_scat_dispersion_imag
  _atom_type_scat_source
 'C' 'C' 0.0181 0.0091 'International Tables Vol C Tables 4.2.6.8 and 6.1.1.4'
 'H' 'H' 0.0000 0.0000 'International Tables Vol C Tables 4.2.6.8 and 6.1.1.4'
 'Br' 'Br' -0.6763 1.2805
 'International Tables Vol C Tables 4.2.6.8 and 6.1.1.4'
 'F' 'F' 0.0727 0.0534 'International Tables Vol C Tables 4.2.6.8 and 6.1.1.4'
 'N' 'N' 0.0311 0.0180 'International Tables Vol C Tables 4.2.6.8 and 6.1.1.4'
 'O' 'O' 0.0492 0.0322 'International Tables Vol C Tables 4.2.6.8 and 6.1.1.4'

_shelx_space_group_comment
;
The symmetry employed for this shelxl refinement is uniquely defined
by the following loop, which should always be used as a source of
symmetry information in preference to the above space-group names.
They are only intended as comments.
;
_space_group_crystal_system        'monoclinic'
_space_group_IT_number             14
_space_group_name_H-M_alt          'P 1 21/n 1'
_space_group_name_Hall             '-P 2yn'
loop_
  _space_group_symop_operation_xyz
 'x, y, z'
 '-x+1/2, y+1/2, -z+1/2'
 '-x, -y, -z'
 'x-1/2, -y-1/2, z-1/2'

_cell_length_a                     12.6437(2)
_cell_length_b                     8.2123(2)
_cell_length_c                     13.1511(2)
_cell_angle_alpha                  90
_cell_angle_beta                   106.061(2)
_cell_angle_gamma                  90
_cell_volume                       1312.23(4)
_cell_formula_units_Z              4
_cell_measurement_reflns_used      6150
_cell_measurement_temperature      273.15
_cell_measurement_theta_max        75.3740
_cell_measurement_theta_min        4.3010
_shelx_estimated_absorpt_T_max     0.609
_shelx_estimated_absorpt_T_min     0.546
_exptl_absorpt_coefficient_mu      4.584
_exptl_absorpt_correction_T_max    1.00000
_exptl_absorpt_correction_T_min    0.47616
_exptl_absorpt_correction_type     multi-scan
_exptl_absorpt_process_details
;
CrysAlisPro 1.171.42.67a (Rigaku Oxford Diffraction, 2022)
Empirical absorption correction using spherical harmonics,
implemented in SCALE3 ABSPACK scaling algorithm.
;
_exptl_absorpt_special_details     ?
_exptl_crystal_colour              colorless
_exptl_crystal_density_diffrn      1.752
_exptl_crystal_density_meas        ?
_exptl_crystal_density_method      ?
_exptl_crystal_description         block
_exptl_crystal_F_000               688
_exptl_crystal_size_max            0.15
_exptl_crystal_size_mid            0.13
_exptl_crystal_size_min            0.12
_exptl_transmission_factor_max     ?
_exptl_transmission_factor_min     ?
_diffrn_reflns_av_R_equivalents    0.0379
_diffrn_reflns_av_unetI/netI       0.0315
_diffrn_reflns_Laue_measured_fraction_full  0.998
_diffrn_reflns_Laue_measured_fraction_max  0.947
_diffrn_reflns_limit_h_max         15
_diffrn_reflns_limit_h_min         -15
_diffrn_reflns_limit_k_max         9
_diffrn_reflns_limit_k_min         -3
_diffrn_reflns_limit_l_max         16
_diffrn_reflns_limit_l_min         -16
_diffrn_reflns_number              8179
_diffrn_reflns_point_group_measured_fraction_full  0.998
_diffrn_reflns_point_group_measured_fraction_max  0.947
_diffrn_reflns_theta_full          67.684
_diffrn_reflns_theta_max           76.589
_diffrn_reflns_theta_min           4.294
_diffrn_ambient_temperature        273.15
_diffrn_detector                   'Hybrid Pixel Array Detector'
_diffrn_detector_area_resol_mean   10.0000
_diffrn_detector_type              HyPix
_diffrn_measured_fraction_theta_full  0.998
_diffrn_measured_fraction_theta_max  0.947
_diffrn_measurement_details
;
List of Runs (angles in degrees, time in seconds):

  # Type    Start    End  Width  t~exp~   \w     \q     \k     \f   Frames
--------------------------------------------------------------------------
  1  \w    -44.00 -19.00   0.50    0.06    --  -46.85  10.00 -13.00   50
  2  \w    -80.00 -54.00   0.50    0.26    --  -95.00  10.00 -13.00   52
  3  \w    -68.00 -29.00   0.50    0.26    --  -95.00 125.00  90.00   78
  4  \w   -107.00 -81.00   0.50    0.26    --  -95.00 125.00  90.00   52
  5  \w   -121.00 -33.00   0.50    0.06    --  -46.85 -10.00 172.00  176
  6  \w   -170.00 -73.00   0.50    0.26    --  -95.00 -10.00 172.00  194
  7  \w     -4.00  27.00   0.50    0.06    --   46.85 -10.00 172.00   62
  8  \w     25.00 118.00   0.50    0.06    --   46.85  10.00 -13.00  186
  9  \w     36.00 122.00   0.50    0.26    --  107.00 -45.00 -30.00  172
 10  \w     86.00 129.00   0.50    0.26    --  107.00  10.00 -13.00   86
 11  \w     41.00 122.00   0.50    0.26    --  107.00 -45.00  60.00  162
 12  \w     31.00  94.00   0.50    0.26    --  107.00 -10.00 172.00  126
 13  \w     35.00  90.00   0.50    0.06    --   46.85-125.00  60.00  110
 14  \w     36.00  67.00   0.50    0.26    --  107.00 -94.00 -90.00   62
 15  \w     71.00  98.00   0.50    0.26    --  107.00 -94.00 -90.00   54
 16  \w     79.00 104.00   0.50    0.26    --  107.00 -94.00-150.00   50
 17  \w     64.00  97.00   0.50    0.26    --  107.00 -94.00-180.00   66
 18  \w     37.00  62.00   0.50    0.26    --  107.00 -94.00-180.00   50
 19  \w     66.00  92.00   0.50    0.26    --  107.00-125.00-180.00   52
;
_diffrn_measurement_device         'four-circle diffractometer'
_diffrn_measurement_device_type    'XtaLAB Synergy R, DW system, HyPix'
_diffrn_measurement_method         '\w scans'
_diffrn_orient_matrix_type        
 'CrysAlisPro convention (1999,Acta A55,543-557)'
_diffrn_orient_matrix_UB_11        -0.1030300000
_diffrn_orient_matrix_UB_12        0.0054144000
_diffrn_orient_matrix_UB_13        0.0408730000
_diffrn_orient_matrix_UB_21        0.0737765000
_diffrn_orient_matrix_UB_22        0.0228645000
_diffrn_orient_matrix_UB_23        0.1139658000
_diffrn_orient_matrix_UB_31        -0.0061299000
_diffrn_orient_matrix_UB_32        0.1857885000
_diffrn_orient_matrix_UB_33        -0.0154574000
_diffrn_radiation_monochromator    mirror
_diffrn_radiation_probe            x-ray
_diffrn_radiation_type             'Cu K\a'
_diffrn_radiation_wavelength       1.54184
_diffrn_source                     'Rotating-anode X-ray tube'
_diffrn_source_type                'Rigaku (Cu) X-ray Source'
_reflns_Friedel_coverage           0.000
_reflns_Friedel_fraction_full      .
_reflns_Friedel_fraction_max       .
_reflns_number_gt                  2343
_reflns_number_total               2608
_reflns_special_details
;
 Reflections were merged by SHELXL according to the crystal
 class for the calculation of statistics and refinement.
 
 _reflns_Friedel_fraction is defined as the number of unique
 Friedel pairs measured divided by the number that would be
 possible theoretically, ignoring centric projections and
 systematic absences.
;
_reflns_threshold_expression       'I > 2\s(I)'
_computing_cell_refinement         'CrysAlisPro 1.171.42.67a (Rigaku OD, 2022)'
_computing_data_collection         'CrysAlisPro 1.171.42.67a (Rigaku OD, 2022)'
_computing_data_reduction          'CrysAlisPro 1.171.42.67a (Rigaku OD, 2022)'
_computing_molecular_graphics      'Olex2 1.5-beta (Dolomanov et al., 2009)'
_computing_publication_material    'Olex2 1.5-beta (Dolomanov et al., 2009)'
_computing_structure_refinement    'SHELXL 2018/3 (Sheldrick, 2015)'
_computing_structure_solution      'SHELXS  (Sheldrick, 2008)'
_refine_diff_density_max           0.806
_refine_diff_density_min           -0.587
_refine_diff_density_rms           0.081
_refine_ls_extinction_coef         0.0011(3)
_refine_ls_extinction_expression  
 'Fc^*^=kFc[1+0.001xFc^2^\l^3^/sin(2\q)]^-1/4^'
_refine_ls_extinction_method       'SHELXL-2018/3 (Sheldrick 2018)'
_refine_ls_goodness_of_fit_ref     1.076
_refine_ls_hydrogen_treatment      constr
_refine_ls_matrix_type             full
_refine_ls_number_parameters       182
_refine_ls_number_reflns           2608
_refine_ls_number_restraints       0
_refine_ls_R_factor_all            0.0514
_refine_ls_R_factor_gt             0.0475
_refine_ls_restrained_S_all        1.076
_refine_ls_shift/su_max            0.000
_refine_ls_shift/su_mean           0.000
_refine_ls_structure_factor_coef   Fsqd
_refine_ls_weighting_details      
 'w=1/[\s^2^(Fo^2^)+(0.0886P)^2^+0.6516P] where P=(Fo^2^+2Fc^2^)/3'
_refine_ls_weighting_scheme        calc
_refine_ls_wR_factor_gt            0.1381
_refine_ls_wR_factor_ref           0.1443
_refine_special_details            ?
_olex2_refinement_description
;
1. Fixed Uiso
 At 1.2 times of:
  All C(H) groups, All C(H,H) groups
2.a Ternary CH refined with riding coordinates:
 C9(H9)
2.b Secondary CH2 refined with riding coordinates:
 C10(H10A,H10B), C11(H11A,H11B), C13(H13A,H13B)
2.c Aromatic/amide H refined with riding coordinates:
 C2(H2), C3(H3), C4(H4), C7(H7)
;
_atom_sites_solution_hydrogens     geom
_atom_sites_solution_primary       direct
_atom_sites_solution_secondary     ?
loop_
  _atom_site_label
  _atom_site_type_symbol
  _atom_site_fract_x
  _atom_site_fract_y
  _atom_site_fract_z
  _atom_site_U_iso_or_equiv
  _atom_site_adp_type
  _atom_site_occupancy
  _atom_site_site_symmetry_order
  _atom_site_calc_flag
  _atom_site_refinement_flags_posn
  _atom_site_refinement_flags_adp
  _atom_site_refinement_flags_occupancy
  _atom_site_disorder_assembly
  _atom_site_disorder_group
 Br1 Br -0.04411(3) 0.42766(5) 0.12802(3) 0.0699(2) Uani 1 1 d . . . . .
 F1 F 0.72848(18) 0.4460(4) 0.3173(2) 0.0858(8) Uani 1 1 d . . . . .
 F2 F 0.6578(2) 0.2531(4) 0.2146(3) 0.1027(9) Uani 1 1 d . . . . .
 F3 F 0.6310(2) 0.4963(5) 0.1602(2) 0.1117(11) Uani 1 1 d . . . . .
 O1 O 0.11599(19) 0.2230(3) 0.05679(18) 0.0653(6) Uani 1 1 d . . . . .
 N1 N 0.23344(18) 0.3375(3) 0.20325(17) 0.0441(5) Uani 1 1 d . . . . .
 C1 C 0.2379(2) 0.3303(3) 0.3766(2) 0.0457(6) Uani 1 1 d . . . . .
 C2 C 0.1966(3) 0.3334(4) 0.4641(2) 0.0533(7) Uani 1 1 d . . . . .
 H2 H 0.243612 0.325080 0.532225 0.064 Uiso 1 1 calc R U . . .
 C3 C 0.0846(3) 0.3490(4) 0.4481(3) 0.0565(7) Uani 1 1 d . . . . .
 H3 H 0.055454 0.347173 0.505724 0.068 Uiso 1 1 calc R U . . .
 C4 C 0.0148(3) 0.3677(4) 0.3463(3) 0.0561(7) Uani 1 1 d . . . . .
 H4 H -0.060316 0.380827 0.337054 0.067 Uiso 1 1 calc R U . . .
 C5 C 0.0551(2) 0.3669(3) 0.2588(2) 0.0469(6) Uani 1 1 d . . . . .
 C6 C 0.1671(2) 0.3413(3) 0.2729(2) 0.0415(5) Uani 1 1 d . . . . .
 C7 C 0.3486(2) 0.3255(4) 0.3687(2) 0.0501(6) Uani 1 1 d . . . . .
 H7 H 0.411831 0.319980 0.425168 0.060 Uiso 1 1 calc R U . . .
 C8 C 0.3454(2) 0.3306(4) 0.2655(2) 0.0461(6) Uani 1 1 d . . . . .
 C9 C 0.4353(2) 0.3276(4) 0.2110(2) 0.0491(6) Uani 1 1 d . . . . .
 H9 H 0.453182 0.213314 0.202208 0.059 Uiso 1 1 calc R U . . .
 C10 C 0.3917(3) 0.4002(5) 0.1017(3) 0.0589(8) Uani 1 1 d . . . . .
 H10A H 0.373896 0.514092 0.107601 0.071 Uiso 1 1 calc R U . . .
 H10B H 0.447906 0.393966 0.064336 0.071 Uiso 1 1 calc R U . . .
 C11 C 0.2902(3) 0.3097(5) 0.0401(2) 0.0601(8) Uani 1 1 d . . . . .
 H11A H 0.257505 0.369028 -0.024762 0.072 Uiso 1 1 calc R U . . .
 H11B H 0.312544 0.203964 0.020468 0.072 Uiso 1 1 calc R U . . .
 C12 C 0.2037(2) 0.2845(4) 0.0970(2) 0.0488(6) Uani 1 1 d . . . . .
 C13 C 0.5379(3) 0.4078(4) 0.2828(2) 0.0506(6) Uani 1 1 d . . . . .
 H13A H 0.521006 0.520716 0.293175 0.061 Uiso 1 1 calc R U . . .
 H13B H 0.555172 0.354781 0.351403 0.061 Uiso 1 1 calc R U . . .
 C14 C 0.6373(3) 0.4026(4) 0.2436(3) 0.0566(7) Uani 1 1 d . . . . .

loop_
  _atom_site_aniso_label
  _atom_site_aniso_U_11
  _atom_site_aniso_U_22
  _atom_site_aniso_U_33
  _atom_site_aniso_U_23
  _atom_site_aniso_U_13
  _atom_site_aniso_U_12
 Br1 0.0488(3) 0.0828(3) 0.0655(3) -0.00311(15) -0.00513(19) 0.01579(15)
 F1 0.0457(11) 0.135(2) 0.0737(14) -0.0111(13) 0.0113(10) -0.0204(11)
 F2 0.0724(15) 0.1010(19) 0.145(3) -0.0371(17) 0.0475(17) 0.0066(13)
 F3 0.0698(15) 0.173(3) 0.0943(19) 0.057(2) 0.0257(14) -0.0164(18)
 O1 0.0514(12) 0.0783(15) 0.0566(13) -0.0179(11) -0.0009(10) -0.0042(11)
 N1 0.0392(11) 0.0507(12) 0.0391(11) -0.0005(9) 0.0055(9) -0.0014(9)
 C1 0.0437(13) 0.0493(14) 0.0421(13) 0.0006(10) 0.0087(11) -0.0022(11)
 C2 0.0589(17) 0.0579(16) 0.0437(14) -0.0003(12) 0.0153(13) 0.0004(13)
 C3 0.0607(18) 0.0534(16) 0.0624(18) 0.0014(13) 0.0286(15) 0.0024(13)
 C4 0.0473(15) 0.0481(15) 0.077(2) -0.0024(14) 0.0244(15) -0.0003(12)
 C5 0.0416(14) 0.0389(13) 0.0554(15) -0.0008(11) 0.0053(12) 0.0008(10)
 C6 0.0399(13) 0.0394(12) 0.0427(13) -0.0025(9) 0.0070(10) -0.0040(9)
 C7 0.0387(13) 0.0673(17) 0.0403(13) 0.0019(12) 0.0045(11) -0.0012(12)
 C8 0.0378(13) 0.0533(15) 0.0429(13) 0.0019(11) 0.0042(10) -0.0005(11)
 C9 0.0440(14) 0.0540(15) 0.0474(14) 0.0010(11) 0.0092(11) 0.0025(11)
 C10 0.0560(18) 0.0726(19) 0.0481(16) 0.0066(14) 0.0142(14) 0.0043(15)
 C11 0.0574(17) 0.081(2) 0.0379(13) -0.0029(14) 0.0067(12) 0.0056(16)
 C12 0.0491(15) 0.0498(15) 0.0398(13) -0.0013(10) -0.0002(11) 0.0046(12)
 C13 0.0454(15) 0.0568(16) 0.0485(15) -0.0006(12) 0.0110(12) -0.0012(12)
 C14 0.0456(16) 0.0695(19) 0.0535(17) 0.0009(14) 0.0116(13) -0.0042(13)

_geom_special_details
;
 All esds (except the esd in the dihedral angle between two l.s. planes)
 are estimated using the full covariance matrix.  The cell esds are taken
 into account individually in the estimation of esds in distances, angles
 and torsion angles; correlations between esds in cell parameters are only
 used when they are defined by crystal symmetry.  An approximate (isotropic)
 treatment of cell esds is used for estimating esds involving l.s. planes.
;
loop_
  _geom_bond_atom_site_label_1
  _geom_bond_atom_site_label_2
  _geom_bond_distance
  _geom_bond_site_symmetry_2
  _geom_bond_publ_flag
 Br1 C5 1.894(3) . ?
 F1 C14 1.333(4) . ?
 F2 C14 1.332(4) . ?
 F3 C14 1.324(4) . ?
 O1 C12 1.199(4) . ?
 N1 C6 1.404(3) . ?
 N1 C8 1.427(3) . ?
 N1 C12 1.412(3) . ?
 C1 C2 1.390(4) . ?
 C1 C6 1.412(4) . ?
 C1 C7 1.431(4) . ?
 C2 H2 0.9300 . ?
 C2 C3 1.379(5) . ?
 C3 H3 0.9300 . ?
 C3 C4 1.394(5) . ?
 C4 H4 0.9300 . ?
 C4 C5 1.380(4) . ?
 C5 C6 1.393(4) . ?
 C7 H7 0.9300 . ?
 C7 C8 1.347(4) . ?
 C8 C9 1.502(4) . ?
 C9 H9 0.9800 . ?
 C9 C10 1.512(4) . ?
 C9 C13 1.527(4) . ?
 C10 H10A 0.9700 . ?
 C10 H10B 0.9700 . ?
 C10 C11 1.511(5) . ?
 C11 H11A 0.9700 . ?
 C11 H11B 0.9700 . ?
 C11 C12 1.500(4) . ?
 C13 H13A 0.9700 . ?
 C13 H13B 0.9700 . ?
 C13 C14 1.486(4) . ?

loop_
  _geom_angle_atom_site_label_1
  _geom_angle_atom_site_label_2
  _geom_angle_atom_site_label_3
  _geom_angle
  _geom_angle_site_symmetry_1
  _geom_angle_site_symmetry_3
  _geom_angle_publ_flag
 C6 N1 C8 107.7(2) . . ?
 C6 N1 C12 127.5(2) . . ?
 C12 N1 C8 120.4(2) . . ?
 C2 C1 C6 121.0(3) . . ?
 C2 C1 C7 131.3(3) . . ?
 C6 C1 C7 107.7(2) . . ?
 C1 C2 H2 120.6 . . ?
 C3 C2 C1 118.7(3) . . ?
 C3 C2 H2 120.6 . . ?
 C2 C3 H3 119.7 . . ?
 C2 C3 C4 120.5(3) . . ?
 C4 C3 H3 119.7 . . ?
 C3 C4 H4 119.4 . . ?
 C5 C4 C3 121.2(3) . . ?
 C5 C4 H4 119.4 . . ?
 C4 C5 Br1 116.8(2) . . ?
 C4 C5 C6 119.1(3) . . ?
 C6 C5 Br1 123.6(2) . . ?
 N1 C6 C1 107.1(2) . . ?
 C5 C6 N1 133.3(2) . . ?
 C5 C6 C1 119.2(2) . . ?
 C1 C7 H7 125.8 . . ?
 C8 C7 C1 108.4(2) . . ?
 C8 C7 H7 125.8 . . ?
 N1 C8 C9 119.2(2) . . ?
 C7 C8 N1 109.1(2) . . ?
 C7 C8 C9 131.7(3) . . ?
 C8 C9 H9 107.5 . . ?
 C8 C9 C10 108.8(2) . . ?
 C8 C9 C13 108.8(2) . . ?
 C10 C9 H9 107.5 . . ?
 C10 C9 C13 116.2(3) . . ?
 C13 C9 H9 107.5 . . ?
 C9 C10 H10A 109.6 . . ?
 C9 C10 H10B 109.6 . . ?
 H10A C10 H10B 108.1 . . ?
 C11 C10 C9 110.3(3) . . ?
 C11 C10 H10A 109.6 . . ?
 C11 C10 H10B 109.6 . . ?
 C10 C11 H11A 108.4 . . ?
 C10 C11 H11B 108.4 . . ?
 H11A C11 H11B 107.5 . . ?
 C12 C11 C10 115.4(3) . . ?
 C12 C11 H11A 108.4 . . ?
 C12 C11 H11B 108.4 . . ?
 O1 C12 N1 121.8(3) . . ?
 O1 C12 C11 123.4(3) . . ?
 N1 C12 C11 114.8(2) . . ?
 C9 C13 H13A 108.4 . . ?
 C9 C13 H13B 108.4 . . ?
 H13A C13 H13B 107.5 . . ?
 C14 C13 C9 115.4(3) . . ?
 C14 C13 H13A 108.4 . . ?
 C14 C13 H13B 108.4 . . ?
 F1 C14 C13 112.6(3) . . ?
 F2 C14 F1 104.9(3) . . ?
 F2 C14 C13 112.1(3) . . ?
 F3 C14 F1 106.8(3) . . ?
 F3 C14 F2 105.7(3) . . ?
 F3 C14 C13 114.1(3) . . ?

loop_
  _geom_torsion_atom_site_label_1
  _geom_torsion_atom_site_label_2
  _geom_torsion_atom_site_label_3
  _geom_torsion_atom_site_label_4
  _geom_torsion
  _geom_torsion_site_symmetry_1
  _geom_torsion_site_symmetry_2
  _geom_torsion_site_symmetry_3
  _geom_torsion_site_symmetry_4
  _geom_torsion_publ_flag
 Br1 C5 C6 N1 -6.1(4) . . . . ?
 Br1 C5 C6 C1 166.7(2) . . . . ?
 N1 C8 C9 C10 22.9(4) . . . . ?
 N1 C8 C9 C13 150.5(3) . . . . ?
 C1 C2 C3 C4 -2.4(5) . . . . ?
 C1 C7 C8 N1 -0.4(3) . . . . ?
 C1 C7 C8 C9 -179.4(3) . . . . ?
 C2 C1 C6 N1 179.0(3) . . . . ?
 C2 C1 C6 C5 4.5(4) . . . . ?
 C2 C1 C7 C8 -177.6(3) . . . . ?
 C2 C3 C4 C5 1.6(5) . . . . ?
 C3 C4 C5 Br1 -170.2(2) . . . . ?
 C3 C4 C5 C6 2.3(4) . . . . ?
 C4 C5 C6 N1 -178.1(3) . . . . ?
 C4 C5 C6 C1 -5.3(4) . . . . ?
 C6 N1 C8 C7 1.7(3) . . . . ?
 C6 N1 C8 C9 -179.2(2) . . . . ?
 C6 N1 C12 O1 -6.0(5) . . . . ?
 C6 N1 C12 C11 174.7(3) . . . . ?
 C6 C1 C2 C3 -0.6(4) . . . . ?
 C6 C1 C7 C8 -1.0(3) . . . . ?
 C7 C1 C2 C3 175.6(3) . . . . ?
 C7 C1 C6 N1 2.0(3) . . . . ?
 C7 C1 C6 C5 -172.5(3) . . . . ?
 C7 C8 C9 C10 -158.2(3) . . . . ?
 C7 C8 C9 C13 -30.6(4) . . . . ?
 C8 N1 C6 C1 -2.2(3) . . . . ?
 C8 N1 C6 C5 171.2(3) . . . . ?
 C8 N1 C12 O1 147.5(3) . . . . ?
 C8 N1 C12 C11 -31.8(4) . . . . ?
 C8 C9 C10 C11 -56.4(3) . . . . ?
 C8 C9 C13 C14 175.3(3) . . . . ?
 C9 C10 C11 C12 49.2(4) . . . . ?
 C9 C13 C14 F1 -168.2(3) . . . . ?
 C9 C13 C14 F2 -50.2(4) . . . . ?
 C9 C13 C14 F3 69.9(4) . . . . ?
 C10 C9 C13 C14 -61.4(4) . . . . ?
 C10 C11 C12 O1 175.7(3) . . . . ?
 C10 C11 C12 N1 -4.9(4) . . . . ?
 C12 N1 C6 C1 154.0(3) . . . . ?
 C12 N1 C6 C5 -32.6(5) . . . . ?
 C12 N1 C8 C7 -156.5(3) . . . . ?
 C12 N1 C8 C9 22.6(4) . . . . ?
 C13 C9 C10 C11 -179.7(3) . . . . ?

_shelx_res_file
;
TITL yc-7br_auto_a.res in P2(1)/n
    yc-7br_auto.res
    created by SHELXL-2018/3 at 20:31:23 on 13-Jun-2023
REM Old TITL yc-7br_auto_a.res in P2(1)/n
REM SHELXT solution in P2(1)/n: R1 0.217, Rweak 0.045, Alpha 0.031
REM <I/s> 0.669 for 198 systematic absences, Orientation as input
REM Formula found by SHELXT: C14 Br F3 N O
CELL 1.54184 12.6437 8.2123 13.1511 90 106.061 90
ZERR 4 0.0002 0.0002 0.0002 0 0.002 0
LATT 1
SYMM 0.5-X,0.5+Y,0.5-Z
SFAC C H Br F N O
UNIT 56 44 4 12 4 4

L.S. 10
PLAN  5
SIZE 0.12 0.13 0.15
TEMP 0
CONF
BOND
LIST 4
fmap 2
MORE -1
ACTA
BOND $H
REM <olex2.extras>
REM <HklSrc "%.\\yc-7Br_auto.hkl">
REM </olex2.extras>

WGHT    0.088600    0.651600
EXTI    0.001064
FVAR       0.45787
BR1   3   -0.044111    0.427662    0.128015    11.00000    0.04881    0.08275 =
         0.06552   -0.00311   -0.00513    0.01579
F1    4    0.728476    0.446014    0.317284    11.00000    0.04568    0.13471 =
         0.07373   -0.01108    0.01127   -0.02042
F2    4    0.657783    0.253111    0.214598    11.00000    0.07242    0.10095 =
         0.14504   -0.03706    0.04751    0.00663
F3    4    0.631018    0.496344    0.160152    11.00000    0.06979    0.17293 =
         0.09434    0.05698    0.02573   -0.01639
O1    6    0.115993    0.223031    0.056795    11.00000    0.05137    0.07833 =
         0.05657   -0.01793   -0.00090   -0.00422
N1    5    0.233437    0.337465    0.203251    11.00000    0.03923    0.05066 =
         0.03911   -0.00054    0.00548   -0.00139
C1    1    0.237943    0.330259    0.376598    11.00000    0.04370    0.04932 =
         0.04208    0.00065    0.00867   -0.00217
C2    1    0.196620    0.333389    0.464147    11.00000    0.05892    0.05794 =
         0.04370   -0.00029    0.01531    0.00043
AFIX  43
H2    2    0.243612    0.325080    0.532225    11.00000   -1.20000
AFIX   0
C3    1    0.084635    0.349046    0.448120    11.00000    0.06066    0.05343 =
         0.06242    0.00137    0.02858    0.00235
AFIX  43
H3    2    0.055454    0.347173    0.505724    11.00000   -1.20000
AFIX   0
C4    1    0.014810    0.367661    0.346275    11.00000    0.04733    0.04814 =
         0.07715   -0.00239    0.02443   -0.00029
AFIX  43
H4    2   -0.060316    0.380827    0.337054    11.00000   -1.20000
AFIX   0
C5    1    0.055068    0.366922    0.258840    11.00000    0.04157    0.03894 =
         0.05538   -0.00076    0.00535    0.00078
C6    1    0.167072    0.341255    0.272923    11.00000    0.03986    0.03944 =
         0.04266   -0.00254    0.00705   -0.00399
C7    1    0.348565    0.325550    0.368690    11.00000    0.03872    0.06735 =
         0.04026    0.00193    0.00448   -0.00118
AFIX  43
H7    2    0.411831    0.319980    0.425168    11.00000   -1.20000
AFIX   0
C8    1    0.345425    0.330558    0.265515    11.00000    0.03784    0.05330 =
         0.04291    0.00190    0.00416   -0.00048
C9    1    0.435282    0.327638    0.210968    11.00000    0.04400    0.05401 =
         0.04737    0.00099    0.00923    0.00250
AFIX  13
H9    2    0.453182    0.213314    0.202208    11.00000   -1.20000
AFIX   0
C10   1    0.391748    0.400243    0.101676    11.00000    0.05597    0.07260 =
         0.04814    0.00661    0.01424    0.00429
AFIX  23
H10A  2    0.373896    0.514092    0.107601    11.00000   -1.20000
H10B  2    0.447906    0.393966    0.064336    11.00000   -1.20000
AFIX   0
C11   1    0.290165    0.309679    0.040105    11.00000    0.05738    0.08101 =
         0.03790   -0.00291    0.00670    0.00564
AFIX  23
H11A  2    0.257505    0.369028   -0.024762    11.00000   -1.20000
H11B  2    0.312544    0.203964    0.020468    11.00000   -1.20000
AFIX   0
C12   1    0.203657    0.284496    0.096964    11.00000    0.04906    0.04985 =
         0.03984   -0.00127   -0.00022    0.00459
C13   1    0.537919    0.407750    0.282844    11.00000    0.04538    0.05681 =
         0.04846   -0.00057    0.01095   -0.00122
AFIX  23
H13A  2    0.521006    0.520716    0.293175    11.00000   -1.20000
H13B  2    0.555172    0.354781    0.351403    11.00000   -1.20000
AFIX   0
C14   1    0.637310    0.402630    0.243556    11.00000    0.04560    0.06951 =
         0.05345    0.00086    0.01162   -0.00418
HKLF 4


REM  yc-7br_auto_a.res in P2(1)/n
REM wR2 = 0.1443, GooF = S = 1.076, Restrained GooF = 1.076 for all data
REM R1 = 0.0475 for 2343 Fo > 4sig(Fo) and 0.0514 for all 2608 data
REM 182 parameters refined using 0 restraints

END

WGHT      0.0885      0.6545

REM Highest difference peak  0.806,  deepest hole -0.587,  1-sigma level  0.081
Q1    1  -0.0913  0.4266  0.1816  11.00000  0.05    0.81
Q2    1   0.0119  0.4309  0.0728  11.00000  0.05    0.75
Q3    1   0.3983  0.2913  0.1084  11.00000  0.05    0.51
Q4    1   0.4227  0.4276  0.1984  11.00000  0.05    0.50
Q5    1   0.6459  0.5775  0.2356  11.00000  0.05    0.40
;
_shelx_res_checksum                53018
_shelx_hkl_file
;
   0   0  -1    0.17    0.13
   0   0  -2 2743.39   83.24
   0   0  -2 2740.07   83.33
   0   0  -3    0.81    0.36
   0   0  -3   -0.05    0.37
   0   0  -4  706.32   23.40
   0   0  -4  714.89   23.19
   0   0  -5    0.23    0.43
   0   0  -5    0.71    0.69
   0   0  -6   48.47    3.44
   0   0  -6   46.32    3.64
   0   0  -7    0.24    0.80
   0   0  -7    0.14    0.86
   0   0   8  369.04   14.80
   0   0  -8  387.45   15.99
   0   0   9   -0.30    0.81
   0   0  10   54.16    4.71
   0   0  11    0.18    0.64
   0   0 -11    0.05    0.54
   0   0 -11   -0.10    0.57
   0   0  11    0.17    0.68
   0   0 -12  251.14    9.29
   0   0 -12  266.74    9.32
   0   0 -13    0.45    0.61
   0   0 -13    0.08    0.46
   0   0 -14   -0.03    0.52
   0   0 -14    0.03    0.43
   0   0 -15    0.38    0.40
   0   1   0    0.24    0.13
   0   1  -1  647.24   19.99
   0  -1  -1  631.74   19.98
   0  -1  -1  642.43   20.01
   0   1   1  706.19   20.04
   0   1  -1  632.24   19.99
   0  -1  -2  602.94   19.05
   0   1  -2  596.29   19.00
   0  -1  -2  598.08   19.04
   0   1  -2  605.21   18.95
   0  -1  -3  784.35   25.59
   0  -1  -3  800.76   25.53
   0   1  -3  813.88   25.51
   0   1  -3  813.26   25.66
   0  -1  -4   68.45    3.53
   0   1  -4   66.56    3.64
   0  -1  -4   66.12    3.61
   0   1  -4   67.05    3.47
   0   1  -5  972.14   31.16
   0  -1  -5  922.30   31.43
   0  -1  -5  982.49   31.25
   0   1  -5  944.47   31.52
   0   1  -6    2.16    1.00
   0   1  -6    1.17    0.82
   0  -1  -6    1.51    0.78
   0  -1  -6    0.79    0.73
   0   1  -7  485.36   19.09
   0  -1  -7  519.91   18.92
   0  -1  -7  478.64   19.03
   0   1  -7  530.02   18.92
   0   1   8   37.05    3.38
   0  -1   8   39.09    3.41
   0  -1  -8   36.96    3.81
   0   1  -8   37.80    3.86
   0   1   9   86.61    6.10
   0  -1   9   86.08    6.03
   0  -1 -10    1.74    0.65
   0   1  10    2.27    0.43
   0  -1  10    4.45    1.46
   0   1 -10    2.76    0.72
   0   1  10    2.10    1.11
   0   1  11   26.28    3.24
   0   1  11   26.01    1.40
   0   1  11   22.36    3.06
   0  -1 -11   23.65    1.77
   0   1 -11   23.94    1.75
   0  -1 -11   23.64    1.73
   0  -1  11   19.65    2.89
   0  -1  11   27.60    3.34
   0   1 -11   22.84    1.70
   0  -1 -12   11.62    1.23
   0  -1 -12   12.15    1.27
   0   1 -12   11.60    1.23
   0   1 -12    9.57    1.14
   0  -1 -13   15.83    1.29
   0   1 -13   19.73    1.47
   0  -1 -13   20.41    1.50
   0   1 -13   16.78    1.30
   0  -1 -14   13.01    1.12
   0  -1 -14   14.08    1.12
   0   1 -14   15.74    1.19
   0   1 -14   12.46    1.08
   0   1 -15   13.85    0.96
   0  -1 -15   12.62    0.91
   0   2   0  153.33    5.46
   0  -2   1 9963.59  300.03
   0   2   1 9999.00  300.01
   0   2  -2  183.87    6.68
   0   2  -2  196.01    6.78
   0   2   2  213.93    6.96
   0  -2  -2  194.44    6.82
   0  -2  -2  183.78    6.65
   0   2  -2  196.35    6.79
   0   2  -3  156.52    6.23
   0  -2  -3  151.61    6.15
   0   2   3  176.18    6.05
   0  -2  -3  156.12    6.24
   0   2  -3  166.98    6.26
   0  -2  -4 1282.40   42.43
   0   2   4 1382.56   41.76
   0  -2  -4 1365.38   42.59
   0   2  -4 1304.02   42.54
   0   2  -4 1377.85   42.50
   0   2  -5   79.58    4.26
   0   2  -5   77.83    4.38
   0  -2  -5   67.82    4.11
   0   2   5   73.51    3.33
   0  -2  -5   64.25    4.03
   0   2  -6  296.49   12.48
   0   2  -6  313.44   12.37
   0  -2  -6  320.77   12.53
   0  -2  -6  292.27   12.35
   0   2   6  325.63   10.87
   0   2  -7  257.40   11.34
   0  -2  -7  254.25   11.24
   0  -2   7  244.10   10.54
   0   2   7  254.26   10.71
   0   2   8  166.28    5.65
   0   2   8  157.43    8.26
   0   2   9  309.30   13.86
   0   2   9  327.42   10.45
   0   2 -10   -0.08    0.54
   0   2 -10    0.49    0.53
   0  -2 -10    0.05    0.52
   0   2  10   -0.16    0.81
   0  -2 -10   -0.08    0.51
   0  -2  10   -0.33    0.79
   0   2  10   -0.34    0.78
   0  -2  10    0.31    0.75
   0   2  10    0.72    0.39
   0  -2 -11   60.56    3.09
   0   2 -11   57.53    3.01
   0  -2 -11   59.39    2.98
   0   2 -11   63.41    3.08
   0   2  11   64.44    5.13
   0   2  11   72.69    2.78
   0  -2  11   50.95    4.68
   0   2  11   54.83    4.94
   0  -2  11   62.30    5.04
   0   2 -12    0.30    0.59
   0   2  12    0.28    0.33
   0  -2 -12    0.42    0.58
   0   2 -12    0.12    0.45
   0  -2 -12    0.26    0.49
   0  -2 -13   36.59    2.07
   0  -2 -13   37.16    2.12
   0   2 -13   39.08    2.12
   0   2 -13   32.63    2.01
   0  -2 -14    0.35    0.44
   0   2 -14    0.36    0.37
   0   2 -14    0.30    0.45
   0  -2 -14    0.83    0.43
   0  -2 -15    4.02    0.48
   0   2 -15    4.31    0.49
   0   3   0    0.47    0.44
   0   3   1  714.52   22.93
   0   3  -2  334.67   10.61
   0  -3   2  296.51    9.52
   0   3   2  268.08    9.70
   0  -3   2  282.05    9.70
   0   3   2  330.57   10.63
   0   3   2  319.85    9.50
   0   3   3   76.16    3.53
   0   3   3   84.57    3.80
   0   3  -3   78.88    3.61
   0   3   4   26.01    2.06
   0   3   4   30.54    2.11
   0  -3   4   23.98    1.97
   0   3   5   92.37    4.88
   0   3   5  100.01    4.49
   0  -3   5   85.21    4.70
   0   3   6 1569.19   49.66
   0  -3   6 1455.92   49.29
   0   3   6 1578.43   48.27
   0  -3   7  120.24    6.68
   0   3   7  132.92    7.05
   0   3   7  131.57    4.70
   0   3   8   13.57    1.95
   0  -3  -8   13.89    1.09
   0  -3   8   11.78    1.96
   0   3   8   12.68    0.98
   0   3  -8   11.97    0.83
   0   3  -8   13.39    1.11
   0  -3  -9    0.22    0.51
   0   3  -9    0.08    0.47
   0   3   9    0.32    0.79
   0   3   9    0.40    0.36
   0  -3   9   -0.15    0.75
   0   3  -9    0.04    0.44
   0  -3   9   -0.14    0.67
   0   3   9    0.41    0.70
   0  -3  -9    0.54    0.46
   0  -3 -10  144.73    5.74
   0  -3  10  145.26    8.33
   0  -3  10  146.70    8.21
   0   3  10  170.16    8.58
   0   3  10  152.25    8.59
   0   3 -10  147.96    5.81
   0   3 -10  155.10    5.93
   0  -3 -10  148.42    5.95
   0   3  10  174.30    5.70
   0  -3 -11   88.21    3.99
   0  -3  11   86.71    6.19
   0   3  11  100.08    6.44
   0   3 -11   94.83    4.05
   0  -3 -11   94.39    4.01
   0   3 -11   89.94    3.96
   0   3  12    1.02    0.40
   0  -3 -12    0.67    0.50
   0   3 -12    0.80    0.49
   0  -3 -12    0.44    0.48
   0   3 -12    0.29    0.49
   0   3 -13    6.22    0.75
   0   3 -13    4.46    0.68
   0  -3 -13    4.68    0.69
   0  -3 -13    4.52    0.70
   0  -3 -14   14.97    0.93
   0   3 -14   18.30    1.01
   0  -3  14   16.60    0.88
   0   3  14   19.90    0.86
   0   3 -15    0.09    0.19
   0   4   0  784.68   25.85
   0   4   1   62.62    3.60
   0   4  -2  108.48    5.10
   0   4   2  113.77    5.27
   0   4   3  268.71   10.19
   0   4  -3  255.87    9.91
   0   4   4    1.43    0.70
   0   4  -4    1.93    0.54
   0   4   5  477.16   15.83
   0   4   5  470.09   16.50
   0   4   5  508.74   16.85
   0   4  -5  446.98   15.35
   0   4   6   20.79    1.26
   0   4   6   20.34    1.96
   0   4   6   20.46    2.29
   0   4  -6   20.30    1.15
   0   4   6   24.90    2.24
   0   4   7   77.22    4.56
   0   4  -7   81.27    3.08
   0   4   7   80.12    5.15
   0   4  -8   92.38    3.56
   0   4   8  103.03    3.89
   0   4  -9   38.44    1.77
   0   4   9   42.90    2.07
   0   4 -10    7.17    0.89
   0   4 -10    7.01    0.86
   0   4  10    9.56    0.92
   0   4 -11    0.14    0.37
   0   4  11    0.19    0.39
   0   4 -11   -0.13    0.42
   0   4 -12    5.18    0.69
   0   4  12    8.19    0.76
   0   4 -13    5.99    0.73
   0   4  13    6.46    0.60
   0   4  14    0.23    0.18
   0   4 -14    0.46    0.29
   0   5   0    0.40    0.82
   0   5   1  159.00    7.53
   0   5  -2  749.37   25.65
   0   5  -2  802.72   26.82
   0   5   3   21.37    2.37
   0   5  -3   16.60    1.00
   0   5  -3   18.36    2.02
   0   5  -3   18.26    1.06
   0   5  -3   16.11    1.55
   0   5  -4   45.99    2.08
   0   5  -4   39.07    2.48
   0   5   4   36.53    1.83
   0   5   4   49.63    3.69
   0   5  -5  175.45    6.94
   0   5   5  163.16    6.16
   0   5  -5  201.15    6.56
   0   5   5  200.46    8.83
   0   5  -5  178.84    6.13
   0   5  -6  167.57    6.17
   0   5   6  157.60    5.87
   0   5  -6  166.74    5.77
   0   5   7   67.87    2.87
   0   5  -7   62.09    2.64
   0   5  -7   59.51    3.00
   0   5  -8    4.19    0.83
   0   5  -8    4.36    0.64
   0   5   9   17.73    1.28
   0   5  -9   16.80    1.10
   0   5 -10   92.38    4.61
   0   5  10  151.12    4.76
   0   5 -11   24.02    1.22
   0   5  11   30.43    1.58
   0   5  12   25.19    1.35
   0   5  13    1.23    0.30
   0   6   0   14.81    2.11
   0   6   0   11.30    0.81
   0   6   0   11.90    0.90
   0   6   0   12.58    0.85
   0   6   0   11.40    1.48
   0   6   1    1.80    0.46
   0   6  -1    1.02    0.36
   0   6   1    0.72    0.26
   0   6   1    0.16    0.37
   0   6  -1    0.22    0.47
   0   6   1    0.63    0.29
   0   6   1    0.53    0.85
   0   6   2    0.95    0.96
   0   6  -2   -0.12    1.16
   0   6  -2    0.58    0.39
   0   6  -2    0.12    0.40
   0   6   2    0.74    0.30
   0   6   2    0.34    0.34
   0   6  -2    0.72    0.39
   0   6  -2    0.58    0.72
   0   6   3   50.56    2.34
   0   6   3   62.29    2.43
   0   6  -3   59.54    2.50
   0   6  -3   65.00    2.68
   0   6   3   71.26    4.89
   0   6  -3   54.22    3.37
   0   6  -4  183.80    6.43
   0   6   4  183.77    7.24
   0   6  -4  175.25    7.31
   0   6   4  189.20    6.04
   0   6   4  200.34    9.35
   0   6  -5   69.50    3.81
   0   6   5   68.71    3.02
   0   6   5   76.00    3.73
   0   6  -5   73.12    3.03
   0   6  -5   69.75    3.22
   0   6   5   76.64    5.20
   0   6   5   79.77    2.80
   0   6  -6   -0.14    0.49
   0   6   6    0.36    0.38
   0   6  -6   -0.17    0.44
   0   6  -7    3.09    0.62
   0   6  -7    2.57    0.68
   0   6   7    3.22    0.62
   0   6   8   41.72    1.99
   0   6  -8   36.65    1.78
   0   6   9    0.70    0.44
   0   6  -9    0.53    0.49
   0   6 -10    0.14    0.47
   0   6 -10    0.06    0.34
   0   6 -11   14.83    1.09
   0   6 -11   14.84    0.83
   0   6 -12    0.02    0.28
   0   6  12    0.03    0.26
   0   7   0    0.34    0.39
   0   7   0    0.15    0.74
   0   7   0    0.09    0.77
   0   7   0    0.21    0.34
   0   7   0    0.02    0.32
   0   7   0    0.53    0.35
   0   7  -1  142.70    5.08
   0   7   1  156.56    8.34
   0   7   1  145.71    4.99
   0   7   1  143.45    4.91
   0   7   1  147.84    6.67
   0   7   1  146.50    5.19
   0   7  -1  138.11    5.10
   0   7   2   15.83    1.08
   0   7  -2   15.51    1.88
   0   7   2   15.03    1.81
   0   7  -2   14.81    1.08
   0   7  -2   15.65    1.10
   0   7   3   73.44    5.32
   0   7   3   68.34    2.74
   0   7  -3   68.00    2.87
   0   7  -3   63.05    3.90
   0   7   3   64.50    3.84
   0   7   4    4.08    0.57
   0   7  -4    4.31    0.71
   0   7   4    6.48    1.21
   0   7  -4    4.81    1.14
   0   7   4    7.08    1.68
   0   7   4    5.75    0.61
   0   7   5   63.54    2.34
   0   7   5   53.18    2.48
   0   7   5   64.72    3.36
   0   7  -5   54.01    2.72
   0   7   6    3.43    0.55
   0   7  -6    2.84    0.64
   0   7  -6    4.70    0.71
   0   7  -7   31.60    1.64
   0   7   7   32.25    1.64
   0   7  -8   -0.03    0.42
   0   7  -8   -0.02    0.44
   0   7   8    0.28    0.36
   0   7  -8   -0.18    0.45
   0   7  -9   19.19    1.10
   0   7   9   20.92    1.20
   0   7  10    2.75    0.45
   0   7 -10    2.33    0.39
   0   7 -10    1.60    0.43
   0   7 -11   12.85    0.63
   0   7  11   19.59    0.91
   0   8   0   78.53    2.99
   0   8   0   80.75    2.98
   0   8   0   77.90    3.03
   0   8   0   80.03    4.57
   0   8   1    4.95    1.26
   0   8  -1    4.23    0.60
   0   8  -1    3.75    0.53
   0   8  -1    4.73    0.60
   0   8  -2   -0.07    0.34
   0   8  -2    0.35    0.80
   0   8   2    0.16    0.79
   0   8  -2    0.61    0.43
   0   8  -2    0.48    0.40
   0   8  -3    8.62    1.46
   0   8   3    7.14    1.28
   0   8  -3    6.61    0.72
   0   8  -3    8.54    0.83
   0   8  -3    7.40    0.79
   0   8  -4   36.80    1.81
   0   8  -4   36.59    1.79
   0   8   5   20.13    1.63
   0   8  -5   18.43    1.21
   0   8  -5   18.40    1.18
   0   8   6    0.62    0.29
   0   8  -6   -0.10    0.36
   0   8   7    5.17    0.54
   0   8  -7    5.80    0.66
   0   8   8   10.59    0.71
   0   8  -8    9.32    0.72
   0   8  -9    0.50    0.22
   0   8   9    0.44    0.21
   0   8  -9    0.60    0.26
   0   9   0    0.75    0.76
   0   9  -1    0.54    0.27
   0   9   1    0.21    0.64
   0   9  -2   29.51    1.39
   0   9   2   32.70    2.37
   0   9  -3    4.29    0.52
   0   9  -3    2.49    0.38
   0   9  -4    0.27    0.32
   0   9  -4    0.15    0.22
   0   9  -5    0.60    0.22
   0   9  -5    0.70    0.31
   0   9  -6    1.43    0.23
   0   9  -6    2.05    0.37
   1   0 -16    0.27    0.26
  -1   0  15   32.54    1.54
   1   0 -15   34.61    1.69
   1   0 -14   -0.14    0.56
   1   0 -14   -0.33    0.49
   1   0 -13   32.15    2.02
   1   0 -13   41.25    2.25
   1   0 -12   -0.14    0.64
  -1   0  12    0.36    0.75
   1   0 -12   -0.14    0.52
  -1   0  12    0.88    0.94
   1   0 -11   23.26    1.71
  -1   0  11   19.92    2.87
   1   0 -10    0.48    0.63
   1   0 -10    1.09    1.38
  -1   0  10   -0.16    1.10
   1   0  -9  114.79    7.74
  -1   0   9  129.14    7.19
   1   0  -8   -0.67    1.29
  -1   0   8   -0.38    0.98
  -1   0   7  209.56    9.27
   1   0  -7  226.50   10.30
  -1   0   6    0.59    0.66
   1   0  -6    2.11    0.99
  -1   0   5    0.68    0.50
   1   0  -5    1.26    0.72
  -1   0   4   -0.11    0.51
   1   0  -4    0.06    0.34
  -1   0   3   59.37    2.82
  -1   0   2   -0.06    0.23
   1   0  -1  768.93   23.40
  -1   0   1  752.08   23.35
   1   0   0    0.15    0.09
  -1   0   0    0.26    0.11
   1   0   1   79.17    2.82
  -1   0  -2    0.20    0.31
  -1   0  -3 2153.20   66.26
  -1   0  -4    0.07    0.45
  -1   0  -5 3798.07  120.47
  -1   0  -5 4033.17  120.32
  -1   0  -6    0.55    0.84
  -1   0  -6    0.20    0.60
  -1   0  -7  551.54   20.21
  -1   0  -8    1.21    0.96
  -1   0  -9  110.08    4.43
  -1   0  -9  113.19    7.26
   1   0   9  128.84    6.92
  -1   0 -11  188.15    6.98
   1   0  11  201.26   10.15
  -1   0 -12   -0.10    0.55
  -1   0 -12    0.13    0.60
  -1   0 -13    5.73    0.84
  -1   0 -13    7.37    0.98
  -1   0 -14    0.03    0.38
  -1   0 -14   -0.18    0.52
  -1   0 -15   43.73    1.86
   1   1 -16   15.85    0.81
   1  -1 -16   16.03    0.81
   1  -1 -15    3.53    0.59
  -1   1  15    3.40    0.46
  -1  -1  15    3.69    0.46
   1   1 -15    3.48    0.58
   1   1 -14   -0.07    0.55
   1  -1 -14   -0.15    0.54
   1   1 -14    1.00    0.56
   1  -1 -14    0.87    0.55
   1   1 -13    0.04    0.48
   1  -1 -13    0.17    0.48
   1   1 -13    0.25    0.62
   1  -1 -13    0.21    0.59
   1  -1 -12    4.06    0.80
  -1   1  12    4.40    1.42
   1   1 -12    4.93    0.89
  -1   1  12    4.33    1.47
   1   1 -12    4.14    0.78
  -1  -1  12    5.73    1.58
   1  -1 -12    5.09    0.90
  -1  -1  12    4.31    1.39
   1  -1 -11   98.81    4.28
   1   1 -11   98.72    4.24
  -1  -1  11   94.02    6.47
  -1   1  11   98.11    6.64
   1   1 -10  158.29    6.07
   1   1 -10  126.91    8.96
   1  -1 -10  139.74    9.24
   1  -1 -10  159.91    6.11
  -1   1  10  147.44    8.45
  -1   1  10  175.50    5.65
  -1  -1  10  134.13    8.13
  -1   1   9  215.99   10.43
  -1  -1   9  207.18   10.25
   1   1  -9  219.13   11.59
   1  -1  -9  207.88   11.33
  -1   1   9  236.64    7.59
   1   1  -8  172.32    9.29
  -1   1   8  165.79    8.35
   1  -1  -8  178.00    9.39
  -1  -1   8  173.34    8.44
  -1  -1   7   72.39    4.60
   1   1  -7   73.22    5.17
   1  -1  -7   78.59    5.32
  -1   1   7   78.61    4.76
   1   1  -6  307.97   12.08
   1  -1  -6  313.96   12.12
  -1   1   6  292.43   11.34
  -1  -1   6  270.87   11.18
  -1  -1   5   78.49    4.18
   1   1  -5   86.47    4.77
   1  -1  -5   79.80    4.61
  -1  -1   4 1305.85   41.90
  -1   1   4 1374.07   42.00
  -1  -1   3  372.92   12.75
  -1   1   3  392.19   12.82
  -1   1   2    3.55    0.54
  -1  -1   2   15.89    1.00
  -1   1   1   17.67    0.97
  -1  -1   1   17.82    0.95
   1   1   0  793.93   24.32
   1   1   0  804.03   24.17
   1  -1   0  782.70   24.17
   1   1   1   46.29    1.79
   1   1   1   48.33    1.82
   1  -1   1   41.97    1.76
  -1   1  -1   43.67    1.79
  -1   1  -2  716.92   23.32
   1   1   2  800.07   23.28
  -1   1  -3 1575.86   52.00
  -1  -1  -3 1638.45   52.10
   1   1   3 1725.61   50.95
  -1   1  -4  683.36   22.50
  -1  -1  -4  694.65   22.52
   1   1   4  673.79   20.80
  -1  -1  -5   31.44    2.59
  -1   1  -5   48.31    3.18
  -1   1  -5   30.68    2.53
  -1  -1  -5   41.46    2.99
  -1   1  -6  101.20    5.43
  -1  -1  -6   95.07    5.35
  -1  -1  -7  126.23    6.86
  -1   1  -7  128.59    6.87
  -1   1  -8  633.00   22.96
  -1   1  -8  597.11   19.33
  -1  -1  -8  609.77   19.32
  -1  -1  -8  640.89   23.11
   1   1   9    1.00    1.12
   1  -1   9    4.34    1.38
  -1   1  -9    1.99    0.67
   1   1   9    3.80    1.32
   1   1   9    6.06    0.63
  -1  -1  -9    2.42    0.71
   1  -1   9    5.02    1.53
  -1   1 -10    8.70    1.07
   1   1  10   10.05    2.15
   1  -1  10    7.98    1.97
  -1  -1 -10    7.75    1.01
   1   1  10   10.10    0.84
   1   1  10    7.92    1.93
   1  -1  10    6.80    1.77
   1  -1  11   42.20    4.31
   1  -1  11   44.05    4.30
   1   1  11   32.11    3.87
  -1   1 -11   42.87    2.48
   1   1  11   49.37    2.14
  -1  -1 -11   45.93    2.52
   1   1  11   42.24    4.22
  -1   1 -12  163.16    6.27
  -1  -1 -12  161.29    6.30
  -1   1 -12  158.54    6.19
  -1  -1 -12  172.48    6.26
  -1  -1 -13   14.21    1.24
  -1   1 -13   17.10    1.34
  -1  -1 -13   16.36    1.31
  -1   1 -13   14.45    1.22
  -1   1 -14    0.14    0.48
  -1  -1 -14    0.31    0.46
  -1   1 -14    0.24    0.38
  -1  -1 -14    0.03    0.40
  -1  -1 -15    4.52    0.53
  -1   1 -15    5.11    0.55
  -1   2  15   13.16    0.79
   1  -2 -15   13.09    0.89
  -1  -2  15   12.92    0.78
   1   2 -15   15.12    0.93
   1   2 -14   11.96    1.02
   1  -2 -14   12.10    1.02
   1  -2 -13    1.39    0.62
   1  -2 -13    2.46    0.67
  -1   2  13    2.96    0.44
   1   2 -13    1.14    0.58
   1   2 -13    2.71    0.69
   1   2 -12   10.93    1.13
   1   2 -12   12.43    1.27
   1  -2 -12   11.12    1.15
   1  -2 -12   12.17    1.23
  -1  -2  11   51.61    4.69
  -1  -2  11   55.72    4.77
   1  -2 -11   50.74    2.73
  -1   2  11   52.32    4.78
   1   2 -11   54.13    2.78
   1  -2 -11   50.93    2.76
  -1   2  11   64.79    2.53
   1   2 -11   51.93    2.76
   1   2 -10   77.26    3.63
  -1  -2  10   74.50    5.55
  -1   2  10   86.83    5.97
  -1   2  10   88.52    3.35
   1  -2 -10   80.14    3.70
  -1  -2   9   32.71    3.45
  -1   2   9   42.64    1.95
   1  -2  -9   39.92    2.21
  -1   2   9   37.77    3.69
   1   2  -9   35.46    2.10
   1   2  -9   31.30    3.97
   1  -2  -9   34.52    4.06
   1   2  -8    0.85    1.34
   1  -2  -8    5.89    0.83
   1  -2  -8    3.35    1.66
  -1   2   8    5.53    1.55
  -1  -2   8    1.77    1.11
  -1  -2   7    3.64    1.12
  -1   2   7    3.56    1.20
   1   2  -7    2.72    1.46
   1  -2  -7    3.09    1.43
  -1  -2   6  302.03   11.70
  -1   2   6  295.07   11.72
   1   2  -6  297.62   12.25
   1  -2  -6  306.57   12.26
   1  -2  -5    2.73    0.94
  -1   2   5    0.23    0.65
   1   2  -5    1.80    0.83
  -1  -2   5    1.05    0.69
   1  -2  -4  447.73   15.63
  -1   2   4  458.75   15.48
  -1  -2   4  435.01   15.33
   1   2  -4  468.67   15.80
  -1  -2   3 1159.24   37.32
  -1   2   3 1241.14   37.42
  -1   2   2  217.68    7.68
  -1  -2   2  233.41    7.71
   1   2  -1  834.68   24.39
  -1  -2   1  759.86   23.80
  -1   2   1  828.00   24.50
  -1   2   1  752.91   23.82
   1  -2   0 1333.74   41.04
   1   2   0 1357.26   41.03
   1   2   0 1416.22   41.77
  -1   2  -1 2513.49   79.31
   1   2   1 2759.46   79.44
   1  -2   1 2571.55   78.90
   1   2   1 2633.90   78.87
   1   2   2  551.25   17.01
   1  -2   2  522.96   17.02
   1   2   2  539.09   17.22
  -1   2  -2  555.01   17.28
  -1   2  -3    1.19    0.37
   1   2   3    1.39    0.36
  -1  -2  -4   22.52    1.97
  -1   2  -4   24.58    2.00
   1   2   4   22.00    1.37
  -1  -2  -5   12.14    1.66
  -1   2  -5   11.62    1.56
   1   2   5   12.23    0.98
  -1  -2  -6 1239.05   40.15
  -1   2  -6 1202.58   39.95
  -1   2  -7  111.43    6.44
  -1  -2  -7  114.07    6.62
  -1   2  -8    0.16    0.85
  -1  -2  -8    1.04    0.46
  -1  -2  -8    0.50    0.95
   1  -2   8    3.36    1.10
   1   2   8    1.28    0.88
   1   2   8    0.73    0.77
   1  -2   8    0.14    0.66
   1   2   8    0.51    0.31
  -1   2  -8    1.27    0.51
   1  -2   9  184.07    9.27
  -1  -2  -9  180.37    6.74
   1  -2   9  169.24    9.30
  -1   2  -9  179.24    6.78
   1   2   9  174.95    9.54
   1   2   9  204.08    6.55
   1   2   9  192.98    9.34
   1   2  10  125.03    8.10
  -1   2 -10  137.77    5.52
   1   2  10  150.22    8.27
  -1  -2 -10  133.51    5.46
   1  -2  10  127.99    8.06
   1   2  10  158.01    5.25
   1  -2  10  138.75    8.06
   1  -2  11   20.54    2.99
   1   2  11   20.66    2.98
  -1  -2 -11   24.10    1.69
  -1  -2 -11   23.97    1.77
   1  -2  11   18.98    2.80
   1   2  11   26.66    1.47
  -1   2 -11   24.02    1.70
  -1   2 -11   21.96    1.69
   1   2  11   22.38    3.10
  -1  -2 -12   17.23    1.38
  -1   2 -12   15.83    1.36
  -1   2 -12   17.64    1.44
  -1  -2 -12   15.02    1.38
   1   2  12   20.83    1.21
  -1   2 -13   18.66    1.36
  -1  -2 -13   14.69    1.21
  -1   2 -13   15.30    1.22
  -1  -2 -13   17.07    1.29
  -1   2 -14   25.43    1.51
  -1   2 -14   33.99    1.62
  -1  -2 -14   26.11    1.56
  -1  -2 -14   31.97    1.57
  -1  -2 -15    0.88    0.25
  -1   2 -15    0.73    0.26
  -1   2 -15    0.64    0.22
   1   3 -15    2.73    0.39
   1   3 -14    0.74    0.44
   1  -3 -14    1.12    0.44
  -1   3  14    1.87    0.35
  -1  -3  14    1.44    0.32
  -1   3  14    1.99    0.32
   1   3 -13   24.39    1.51
  -1   3  13   28.88    1.36
   1  -3 -12   40.94    2.31
   1   3 -12   44.58    2.41
   1   3 -12   44.92    2.40
   1  -3 -12   43.57    2.44
  -1   3  11   -0.52    1.38
  -1  -3  11    0.49    1.01
   1  -3 -11    0.56    0.56
  -1   3  11    1.61    0.50
   1  -3 -11    0.53    0.52
  -1  -3  11   -0.47    1.27
   1   3 -11    0.49    0.59
  -1   3  11   -0.31    1.23
   1   3 -11    0.08    0.45
  -1  -3  10   62.86    4.98
   1   3 -10   54.28    2.72
  -1  -3  10   56.05    4.59
  -1   3  10   66.16    2.69
   1  -3 -10   52.16    2.69
  -1   3  10   64.18    5.16
   1   3 -10   55.87    2.79
   1  -3 -10   52.45    2.74
  -1   3  10   65.77    4.83
  -1   3   9  194.82    6.39
   1   3  -9  174.87    6.51
   1  -3  -9  162.90    6.49
  -1   3   9  184.55    9.31
  -1  -3   9  167.51    8.87
  -1   3   8   22.38    2.71
  -1  -3   8   19.24    2.46
   1  -3  -8   19.86    1.45
   1   3  -8   20.13    1.11
  -1   3   8   24.48    1.40
   1   3  -8   20.16    1.43
  -1   3   7   17.27    1.85
  -1  -3   7   14.64    2.01
   1   3  -7   16.52    2.40
  -1   3   7   16.90    1.10
   1   3  -7   15.98    1.17
   1  -3  -7   15.25    1.17
  -1   3   7   15.43    2.11
   1  -3  -7   11.42    2.00
  -1   3   6   28.45    2.30
  -1   3   6   24.07    2.40
   1   3  -6   21.60    2.57
  -1  -3   6   14.50    1.95
   1  -3  -6   18.75    2.42
   1   3  -5 1553.89   48.99
  -1   3   5 1663.74   48.76
  -1  -3   5 1421.97   48.26
   1  -3  -5 1498.23   48.81
  -1   3   5 1555.33   48.54
  -1   3   4    4.78    0.95
   1  -3  -4    3.95    0.90
  -1  -3   4    1.83    0.63
  -1   3   4    2.98    0.75
   1   3  -4    2.50    0.82
  -1  -3   3  420.76   14.62
  -1   3   3  432.58   14.62
   1   3  -3  460.46   14.82
   1  -3  -3  425.84   14.67
  -1  -3   2   45.71    2.00
  -1   3   2   46.82    2.03
   1  -3  -2   47.49    2.07
   1   3  -2   49.01    2.12
   1   3  -1 1604.32   51.14
  -1   3   1 1711.21   51.44
   1   3   0    6.33    0.90
  -1   3  -1  212.29    8.09
   1  -3   1  220.34    7.10
   1   3   1  231.95    7.05
  -1   3  -1  217.41    7.21
   1   3   1  242.42    8.33
  -1   3  -2   16.88    1.26
  -1   3  -2   20.42    1.57
   1   3   2   18.26    1.04
  -1  -3  -2   18.21    1.31
   1   3   2   20.31    1.56
   1  -3   2   15.24    1.04
  -1  -3  -3   66.49    3.48
   1  -3   3   69.86    3.15
  -1   3  -3   67.70    3.30
   1   3   3   71.95    3.09
  -1   3  -3   72.02    3.51
   1   3   3   73.94    3.50
   1   3   4  103.03    4.41
  -1  -3  -4   95.11    4.81
   1  -3   4   90.18    4.21
  -1   3  -4   95.88    4.74
   1   3   4   99.34    4.23
   1   3   5  127.12    5.49
  -1   3  -5  124.60    6.15
   1  -3   5  114.48    5.43
   1   3   5  130.32    5.31
  -1  -3  -5  127.57    6.34
  -1   3  -6   17.76    2.24
   1  -3   6   16.03    1.83
  -1  -3  -6   16.65    2.28
   1   3   6   19.07    1.93
  -1   3  -7  207.25    6.84
   1   3   7  208.97    9.67
   1   3   7  231.80    9.27
   1  -3   7  210.18    9.14
   1   3   7  208.35    7.08
   1  -3   7  184.00    9.21
  -1   3  -8    6.44    0.63
   1   3   8    8.11    1.81
   1  -3   8    5.79    1.48
  -1  -3  -8    6.93    0.83
   1  -3   8    5.60    1.47
   1   3   8    9.67    0.84
   1   3   8    7.66    1.61
  -1   3  -8    6.82    0.86
   1   3   9  141.61    8.16
   1   3   9  150.56    5.19
  -1  -3  -9  135.90    5.27
   1  -3   9  139.00    7.98
   1   3   9  152.40    7.89
  -1   3  -9  134.77    5.32
   1  -3   9  126.31    7.44
  -1  -3 -10    2.33    0.62
  -1   3 -10    3.24    0.74
   1   3  10    3.17    0.58
  -1  -3 -10    2.79    0.72
   1  -3  10    3.01    1.18
  -1   3 -10    2.89    0.71
   1   3  10    3.25    1.20
   1  -3  10    2.29    1.18
   1   3  10    1.73    1.02
  -1   3 -11   76.88    3.58
  -1   3 -11   79.28    3.55
  -1  -3 -11   77.86    3.50
  -1  -3 -11   79.07    3.67
   1   3  12    0.26    0.35
  -1   3 -12   -0.07    0.45
  -1   3 -12   -0.58    0.57
  -1  -3 -12   -0.18    0.42
  -1  -3 -12   -0.13    0.50
  -1   3 -13   21.58    1.35
  -1  -3 -13   19.08    1.34
  -1   3 -13   19.20    1.31
  -1  -3 -13   20.93    1.30
  -1   3 -14    1.29    0.35
  -1  -3 -14    1.18    0.33
  -1   3 -14    1.67    0.39
  -1   4  14   28.09    1.20
  -1   4  13    1.66    0.39
  -1   4  12   74.53    2.79
   1   4 -12   56.05    2.64
   1   4 -11    1.13    0.51
  -1   4  11    2.14    0.55
   1   4 -10   59.15    2.37
   1   4 -10   57.83    2.81
  -1   4   9    6.35    0.81
   1   4  -9    4.88    0.77
   1   4  -9    4.85    0.64
  -1   4   8   68.22    2.94
  -1   4   8   66.24    4.85
  -1   4   8   63.10    4.31
   1   4  -8   66.61    2.68
  -1   4   7   58.49    3.79
   1   4  -7   54.79    2.30
  -1   4   7   56.81    4.13
  -1   4   6   90.24    3.51
  -1   4   6   88.88    4.97
   1   4  -6   89.06    3.29
   1   4  -6   85.70    3.73
  -1   4   6   82.59    4.87
  -1   4   5    1.64    0.68
  -1   4   5    2.26    0.87
   1   4  -5    1.20    0.51
  -1   4   4   27.76    2.45
  -1   4   3  387.77   14.15
  -1   4   2  451.66   15.88
  -1   4   1  132.95    6.00
   1   4  -1  138.15    5.93
   1   4   0 2189.96   68.01
   1   4   1  469.13   16.19
  -1   4  -1  455.96   16.09
  -1   4  -2 1702.73   54.53
   1   4   2 1779.35   54.72
   1   4   3    1.01    0.67
  -1   4  -3    0.32    0.48
  -1   4  -3    0.60    0.45
   1   4   4    2.43    0.69
   1   4   4    0.72    0.74
   1   4   4    0.87    0.41
  -1   4  -4    2.36    0.59
   1   4   4    1.40    0.51
   1   4   5    1.79    0.69
   1   4   5    2.05    0.64
   1   4   5    0.99    0.65
   1   4   6   68.25    2.86
   1   4   6   65.26    4.45
   1   4   6   71.43    3.99
  -1   4  -6   71.41    2.73
   1   4   7   13.76    2.12
   1   4   7   13.29    1.77
  -1   4  -7   12.89    0.91
  -1   4  -8   26.46    1.38
   1   4   8   22.72    1.45
  -1   4  -9    8.15    0.89
  -1   4  -9    7.78    0.93
   1   4   9   10.49    0.95
  -1   4 -10   96.19    4.17
  -1   4 -10  104.68    4.26
  -1   4 -11    2.13    0.64
  -1   4 -11    2.85    0.64
   1   4  12    8.96    0.74
  -1   4 -12    5.75    0.77
  -1   4 -13    0.07    0.35
   1   4  13    0.18    0.26
  -1   4 -14   11.05    0.67
   1   5 -14    1.96    0.27
  -1   5  13   12.37    0.77
   1   5 -13   10.30    0.81
   1   5 -12   13.88    1.10
  -1   5  12   15.19    1.01
   1   5 -11   29.77    1.90
  -1   5  11   39.47    1.88
  -1   5  10   30.78    1.71
   1   5 -10   26.50    1.39
  -1   5   9   25.77    1.54
   1   5  -9   23.36    1.30
   1   5  -8   23.69    1.82
   1   5  -8   42.23    1.82
  -1   5   7   27.59    1.63
   1   5  -7   27.35    1.48
  -1   5   6   35.67    1.85
   1   5  -6   34.29    2.21
   1   5  -6   31.81    1.89
   1   5  -6   33.05    1.70
  -1   5   6   37.79    3.35
  -1   5   5  105.73    4.43
   1   5  -5   99.04    4.60
   1   5  -5  110.99    4.19
  -1   5   5  104.71    4.08
   1   5  -5  107.84    3.95
  -1   5   5  109.07    6.13
  -1   5   4  240.66   10.16
  -1   5   4  214.57    7.59
   1   5  -4  213.39    8.42
   1   5  -4  248.41    7.74
  -1   5   4  235.88    8.25
   1   5  -4  217.92    7.39
  -1   5   3  114.65    6.23
   1   5  -3  116.08    4.16
  -1   5   3  113.57    4.83
  -1   5   2    0.11    0.75
  -1   5   2    0.10    0.52
  -1   5   1    1.15    0.83
  -1   5   1    0.94    0.54
   1   5  -1    1.61    0.84
  -1   5   0  342.59   11.92
   1   5   0  341.40   12.95
  -1   5  -1  162.12    7.75
   1   5   1  170.52    7.03
   1   5   1  174.93    7.75
   1   5   2    2.68    0.96
  -1   5  -2    0.64    0.72
   1   5   2    2.93    0.83
  -1   5  -2    1.38    0.62
   1   5   3  300.31   11.89
  -1   5  -3  282.62    9.46
   1   5   3  298.41   10.86
  -1   5  -3  270.81   11.34
  -1   5  -3  264.57   10.39
  -1   5  -4  162.50    6.67
  -1   5  -4  200.01    6.21
   1   5   4  191.67    8.13
   1   5   4  151.01    5.75
   1   5   5  151.34    6.96
  -1   5  -5  139.30    4.96
   1   5   5  129.69    4.99
  -1   5  -5  157.92    5.42
   1   5   6   12.80    1.01
  -1   5  -6   13.58    1.21
  -1   5  -6   13.18    0.98
  -1   5  -7   47.38    2.21
   1   5   7   51.58    2.37
  -1   5  -8   16.83    1.15
  -1   5 -10    7.48    0.97
  -1   5 -10    7.82    0.69
  -1   5 -11    4.62    0.75
   1   5  11    7.32    0.75
  -1   5 -12    3.64    0.59
   1   5  12    4.53    0.54
   1   5  13    7.36    0.54
  -1   5 -13    5.77    0.53
   1   6 -13    2.28    0.28
  -1   6  13    2.84    0.31
   1   6 -12    0.26    0.31
  -1   6  12    0.25    0.29
   1   6 -11   64.56    2.84
   1   6 -11   65.68    2.55
   1   6 -10    3.75    0.67
  -1   6   9    5.63    0.74
   1   6  -9    4.68    0.63
   1   6  -8    0.22    0.48
   1   6  -8    0.71    0.48
  -1   6   8    0.88    0.50
   1   6  -7   49.43    2.19
  -1   6   7   47.93    2.29
   1   6  -6   17.12    1.37
   1   6  -6   17.61    1.73
  -1   6   6   21.29    1.39
   1   6  -6   21.47    1.35
  -1   6   5   36.45    3.73
  -1   6   5   35.79    1.90
  -1   6   5   41.12    2.44
   1   6  -5   36.70    1.89
   1   6  -5   36.92    2.00
   1   6  -5   34.48    2.51
  -1   6   4    2.70    0.52
   1   6  -4    1.85    0.83
   1   6  -4    3.71    0.61
  -1   6   4    2.89    0.82
  -1   6   4    3.51    1.42
   1   6  -4    3.82    0.57
   1   6  -3   37.48    1.83
  -1   6   3   33.18    1.71
  -1   6   3   36.60    2.47
   1   6  -3   35.13    1.77
   1   6  -3   32.34    2.52
  -1   6   3   40.41    3.83
  -1   6   3   36.70    1.64
   1   6  -3   39.54    1.90
  -1   6   2   68.08    3.60
  -1   6   2   67.68    2.52
   1   6  -2   56.02    3.54
  -1   6   2   67.65    2.60
  -1   6   2   68.05    5.02
   1   6  -2   59.92    2.63
  -1   6   1   17.32    1.01
  -1   6   1   17.03    1.71
   1   6  -1   17.01    2.29
  -1   6   1   18.22    0.97
   1   6  -1   15.33    1.00
  -1   6   1   19.04    1.10
  -1   6   1   16.35    0.93
  -1   6   1   20.12    2.61
   1   6   0    9.32    0.73
  -1   6   0    9.54    1.33
  -1   6   0    9.74    0.82
   1   6   0   10.11    0.87
  -1   6   0   12.37    0.80
  -1   6   0   10.51    0.81
  -1   6  -1  986.20   33.26
  -1   6  -1  999.36   30.05
   1   6   1  993.69   30.22
   1   6   1 1030.20   33.42
   1   6   1  945.93   29.88
  -1   6  -2  109.23    5.33
   1   6   2  112.03    4.27
  -1   6  -2  112.41    4.22
   1   6   2  119.45    6.53
  -1   6  -2  118.12    6.46
  -1   6  -3  195.05    6.08
   1   6   3  173.26    5.74
   1   6   3  174.56    8.30
  -1   6  -3  158.73    6.87
  -1   6  -3  169.64    5.74
   1   6   3  140.23    5.52
  -1   6  -4    1.86    0.55
  -1   6  -4    1.78    0.77
   1   6   4    1.90    0.44
   1   6   4    1.85    0.42
   1   6   4    2.27    1.05
   1   6   5    0.93    0.35
  -1   6  -5    2.30    0.63
  -1   6  -5    2.30    0.54
   1   6   5    0.60    0.36
  -1   6  -6   50.43    2.61
  -1   6  -6   50.04    2.30
   1   6   6   50.61    2.35
  -1   6  -7    4.13    0.80
  -1   6  -7    5.37    0.71
   1   6   7    4.66    0.67
  -1   6  -8    1.39    0.48
   1   6   8    2.04    0.54
  -1   6  -8    2.61    0.68
   1   6   9   43.58    2.08
  -1   6  -9   39.84    1.88
  -1   6 -10    9.16    0.71
   1   6  11    7.89    0.72
   1   6  12   -0.06    0.23
   1   7 -11    0.97    0.24
  -1   7  11    1.15    0.32
   1   7 -10    2.07    0.44
   1   7 -10    2.74    0.42
  -1   7  10    2.68    0.46
  -1   7   9    0.03    0.35
   1   7  -9   -0.03    0.38
   1   7  -8   24.57    1.36
  -1   7   8   26.45    1.44
   1   7  -7    0.69    0.45
  -1   7   7    0.93    0.43
   1   7  -7    1.01    0.53
   1   7  -6   16.52    1.20
   1   7  -6   12.89    1.13
  -1   7   6   14.79    1.11
  -1   7   5    5.08    0.93
  -1   7   5    5.89    1.59
   1   7  -5    3.53    0.66
   1   7  -5    4.32    1.02
  -1   7   5    3.89    0.61
  -1   7   4  114.52    6.91
   1   7  -4   98.62    4.95
  -1   7   4  116.65    4.93
   1   7  -4   99.86    3.83
  -1   7   4   83.67    3.57
  -1   7   3    2.54    1.24
   1   7  -3    2.62    0.52
  -1   7   3    0.80    0.81
   1   7  -3    0.81    0.51
   1   7  -3    0.26    0.88
  -1   7   3    2.35    0.47
   1   7  -2    1.26    0.40
   1   7  -2    1.34    0.91
  -1   7   2    1.89    0.42
   1   7  -2    2.27    0.56
  -1   7   2    2.61    1.20
   1   7  -2    1.79    0.50
  -1   7   2    2.21    0.46
  -1   7   2    1.87    0.90
  -1   7   1    6.03    0.62
  -1   7   1    5.36    1.24
  -1   7   1    3.48    1.31
  -1   7   1    6.27    0.60
   1   7  -1    7.10    0.66
  -1   7   1    4.76    0.55
   1   7  -1    5.79    0.70
   1   7   0   13.13    0.91
   1   7   0   13.15    1.78
   1   7   0   15.63    1.14
  -1   7   0   15.67    1.84
  -1   7   0   16.39    2.46
  -1   7   0   14.93    0.97
   1   7   0   14.80    0.95
  -1   7   0   17.38    1.04
  -1   7   0   18.58    1.11
   1   7   0   15.08    1.02
  -1   7  -1    9.32    1.92
   1   7   1    8.63    1.47
   1   7   1    7.42    0.67
   1   7   1    7.66    0.80
  -1   7  -1    6.79    0.72
  -1   7  -1    8.25    0.81
  -1   7  -1    7.11    0.72
   1   7   2    0.22    0.39
  -1   7  -2    0.23    0.40
   1   7   2    0.61    0.74
  -1   7  -2    1.59    0.91
  -1   7  -2    0.31    0.39
  -1   7  -2    0.13    0.44
   1   7   3    1.06    0.86
   1   7   3    1.07    0.41
  -1   7  -3    0.70    0.48
  -1   7  -3    1.09    0.50
  -1   7  -3    0.91    0.84
   1   7   4  179.18    5.76
  -1   7  -4  167.72    5.88
   1   7   4  176.32    7.19
   1   7   5   27.60    2.17
  -1   7  -5   28.83    1.79
   1   7   5   31.37    1.43
   1   7   5   25.14    1.46
  -1   7  -6    0.88    0.49
  -1   7  -6    1.75    0.58
   1   7   6    1.34    0.42
  -1   7  -6    1.59    0.55
   1   7   7    6.89    0.73
  -1   7  -7    6.37    0.77
  -1   7  -8   38.33    1.72
   1   7   8   39.11    1.77
   1   7   9    7.69    0.70
  -1   7  -9    6.56    0.62
   1   7  10    0.43    0.28
  -1   7 -10    0.25    0.24
  -1   7 -10    0.06    0.31
   1   7  11    6.74    0.51
   1   8 -10    0.38    0.18
  -1   8   9    2.67    0.36
   1   8  -9    1.63    0.26
   1   8  -9    2.85    0.40
   1   8  -8    0.28    0.33
   1   8  -8    0.36    0.25
  -1   8   8    0.46    0.28
   1   8  -7   13.65    0.97
  -1   8   7   13.27    0.86
   1   8  -6    0.26    0.29
   1   8  -6   -0.13    0.47
  -1   8   6    0.19    0.27
   1   8  -5    2.98    0.59
   1   8  -5    2.06    0.43
  -1   8   5    3.01    0.43
   1   8  -4    0.61    0.70
   1   8  -4    0.97    0.38
  -1   8   4    0.75    0.66
   1   8  -4    1.71    0.52
  -1   8   3   63.17    3.40
   1   8  -3   51.62    2.23
   1   8  -3   52.27    2.21
   1   8  -3   47.44    3.23
   1   8  -3   36.35    1.90
   1   8  -2    0.17    0.27
   1   8  -2    0.56    0.45
   1   8  -2    0.71    0.88
  -1   8   2    0.78    0.82
   1   8  -2    0.55    0.41
   1   8  -1   60.13    2.39
  -1   8   1   58.79    2.23
   1   8  -1   59.06    2.42
   1   8   0   62.98    3.98
   1   8   0   60.26    2.43
   1   8   0   55.63    2.64
  -1   8   0   59.82    2.49
  -1   8   0   63.43    3.91
  -1   8   0   59.74    2.42
  -1   8   0   64.12    2.46
  -1   8  -1   12.05    0.93
   1   8   1   12.54    1.00
   1   8   1   12.30    1.74
  -1   8  -1   11.89    1.73
  -1   8  -1   12.11    0.92
  -1   8  -1   13.22    0.96
  -1   8  -2   50.00    2.11
   1   8   2   50.80    3.33
  -1   8  -2   38.89    1.98
  -1   8  -2   41.92    2.02
   1   8   2   46.75    2.11
  -1   8  -3   25.86    1.49
   1   8   3   30.47    1.49
   1   8   3   29.19    2.38
  -1   8  -3   28.85    1.54
  -1   8  -4   20.66    1.30
   1   8   4   24.26    2.00
  -1   8  -4   16.55    1.20
   1   8   4   22.45    1.17
  -1   8  -4   19.71    1.29
  -1   8  -5   19.04    1.27
   1   8   5   34.16    2.08
  -1   8  -6    0.02    0.41
  -1   8  -6   -0.27    0.38
   1   8   6    0.25    0.25
  -1   8  -7   12.50    0.85
   1   8   7   11.84    0.74
  -1   8  -8    0.19    0.25
   1   8   8    0.36    0.24
  -1   8  -8    0.24    0.29
  -1   8  -9    1.14    0.25
   1   8   9    1.13    0.23
  -1   8  -9    1.06    0.25
   1   9  -7    1.10    0.29
   1   9  -6    1.81    0.35
   1   9  -5   11.16    0.70
   1   9  -5    0.01    0.04
   1   9  -4   14.80    0.95
   1   9  -4   15.14    0.94
   1   9  -3    4.39    0.53
   1   9  -3    4.54    0.54
   1   9  -2    0.73    0.31
   1   9  -2    0.67    0.33
   1   9  -1    3.40    0.45
   1   9   0    9.79    1.41
   1   9   1    1.99    0.87
   1   9   2   18.82    1.77
  -1   9  -2   19.29    1.00
  -1   9  -3   17.09    0.95
   1   9   3   19.52    1.66
  -1   9  -4    0.75    0.33
  -1   9  -4    0.36    0.24
  -1   9  -5    3.18    0.37
  -1   9  -5    6.02    0.54
  -1   9  -6    2.21    0.28
   2   0 -16    7.29    0.60
  -2   0  15   -0.21    0.29
   2   0 -15    0.05    0.45
   2   0 -14   55.64    2.82
   2   0 -14   69.63    2.98
   2   0 -13    0.13    0.61
   2   0 -13   -0.09    0.52
  -2   0  12   40.09    4.11
   2   0 -12   35.97    2.16
  -2   0  11   -0.71    1.40
   2   0 -11   -0.26    0.60
   2   0 -10  301.03   10.14
  -2   0  10  279.20   12.86
   2   0 -10  273.87   14.32
  -2   0   9   -0.41    1.17
   2   0  -9   -0.79    1.60
   2   0  -9   -0.53    0.51
  -2   0   8  517.12   19.50
   2   0  -8  540.83   17.12
   2   0  -8  527.30   20.81
  -2   0   7    0.10    0.81
   2   0  -7   -0.28    1.08
   2   0  -7    0.25    0.36
  -2   0   6   58.16    3.65
  -2   0   5    2.79    0.85
  -2   0   4 1907.72   59.05
  -2   0   3    0.27    0.31
  -2   0   2  588.56   18.74
   2   0  -1   -0.02    0.19
  -2   0   1    0.03    0.21
   2   0   0  196.24    6.37
  -2   0   0  185.54    6.43
   2   0   1    0.09    0.17
   2   0   2  152.21    5.48
   2   0   3   -0.04    0.27
   2   0   4  830.55   26.63
   2   0   5    3.21    0.82
   2   0   6  151.49    6.68
  -2   0  -6  134.39    6.99
   2   0   7    0.75    0.68
  -2   0  -7   -0.13    0.76
   2   0   8  441.43   16.27
  -2   0  -8  410.86   13.51
  -2   0  -8  394.45   16.70
  -2   0  -9   -0.04    0.47
   2   0   9    0.30    0.72
  -2   0 -10   31.70    1.97
   2   0  10   32.40    3.58
   2   0  10   23.79    3.29
   2   0  11    0.35    0.81
   2   0  11   -0.19    0.76
  -2   0 -11   -0.04    0.59
  -2   0 -12   12.35    1.25
  -2   0 -12   13.14    1.31
  -2   0 -13   -0.64    0.66
  -2   0 -13   -0.12    0.48
  -2   0 -14    2.59    0.52
  -2   0 -14    3.46    0.61
  -2   0 -15   -0.17    0.26
   2  -1 -16    0.60    0.30
   2   1 -16    1.00    0.31
  -2   1  15   15.40    0.96
   2   1 -15   15.39    1.10
  -2  -1  15   14.89    0.94
   2  -1 -15   16.13    1.10
   2   1 -14    5.00    0.81
   2  -1 -14    3.68    0.75
   2  -1 -13    0.88    0.56
   2   1 -13    0.17    0.49
   2   1 -13    0.85    0.62
   2  -1 -13    0.51    0.59
  -2  -1  12   13.34    2.35
  -2   1  12   10.22    2.10
   2   1 -12    9.86    1.09
   2  -1 -12   10.29    1.14
  -2  -1  11  152.83    8.50
   2   1 -11  135.93    5.39
   2   1 -11  129.78    9.16
   2  -1 -11  125.17    9.00
  -2   1  11  164.62    8.80
   2  -1 -11  139.49    5.44
  -2   1  10  110.27    6.97
   2  -1 -10   93.21    7.52
   2  -1 -10  106.44    4.51
   2   1 -10  101.58    7.79
  -2  -1  10  105.15    6.76
  -2   1  10  120.49    4.14
   2   1 -10  106.07    4.48
   2   1  -9   19.02    1.41
  -2   1   9   19.24    2.58
  -2  -1   9   15.55    2.38
   2  -1  -9   17.07    3.07
   2   1  -9   14.74    2.89
   2  -1  -9   18.19    1.39
   2   1  -8  190.42    6.79
   2   1  -8  187.94    9.87
  -2  -1   8  186.75    8.81
   2  -1  -8  195.61    6.84
   2  -1  -8  191.44    9.93
  -2   1   8  197.03    8.99
   2  -1  -7 1043.88   31.61
   2  -1  -7 1004.05   34.95
   2   1  -7 1007.44   31.56
  -2   1   7 1035.16   33.89
   2   1  -7 1023.75   35.04
  -2  -1   7  989.02   33.71
  -2   1   6   97.59    5.04
  -2  -1   6   98.05    5.02
  -2  -1   5   35.03    2.52
  -2   1   5   39.58    2.63
  -2  -1   4  698.15   23.30
  -2   1   4  740.03   23.41
  -2   1   3 3413.36  103.17
  -2  -1   3 3360.13  103.14
  -2  -1   2  242.42    8.32
  -2   1   2  243.50    8.32
   2  -1  -1 1095.46   33.90
  -2  -1   1 1092.87   33.93
  -2   1   1 1095.76   33.93
   2   1  -1 1127.32   33.92
   2   1   0  404.37   12.81
   2  -1   0  403.61   12.83
   2  -1   1  541.66   17.80
   2   1   1  597.49   17.85
   2  -1   2  121.26    4.51
  -2   1  -2  106.36    3.98
   2  -1   3    0.17    0.35
   2   1   3    0.41    0.38
   2  -1   4  552.91   19.53
   2   1   4  648.98   19.76
   2   1   5 1114.46   34.15
   2  -1   5 1012.42   34.01
  -2   1  -6  611.36   22.39
   2   1   6  674.02   21.89
  -2  -1  -6  613.95   22.43
   2  -1   6  639.31   21.83
  -2   1  -7   27.05    2.95
   2   1   7   29.50    2.68
   2  -1   7   27.43    2.63
  -2  -1  -7   26.53    2.97
  -2   1  -8   53.21    4.55
   2   1   8   51.67    2.30
   2  -1   8   61.99    4.38
   2   1   8   54.17    4.12
  -2  -1  -8   55.52    2.58
  -2   1  -8   56.63    2.63
  -2  -1  -8   55.85    4.67
   2  -1   9  152.84    8.16
  -2  -1  -9  139.24    8.72
  -2   1  -9  144.05    8.76
  -2   1  -9  146.81    5.68
   2   1   9  150.61    8.09
  -2  -1  -9  144.83    5.65
   2   1   9  154.85    5.34
  -2  -1 -10   25.67    1.77
   2  -1  10   26.02    3.25
   2   1  10   24.59    3.15
  -2   1 -10   25.51    1.76
   2   1  10   26.29    1.48
   2   1  10   20.23    3.16
   2  -1  11   -0.38    0.88
  -2   1 -11   -0.04    0.61
   2   1  11    0.17    0.86
   2  -1  11    0.17    0.76
  -2  -1 -11   -0.17    0.61
   2   1  11    0.64    0.37
   2   1  11    0.39    0.89
  -2   1 -12    1.68    0.70
  -2  -1 -12    1.66    0.66
  -2   1 -12    1.17    0.60
  -2  -1 -12    2.19    0.71
  -2  -1 -13   68.13    2.89
  -2   1 -13   68.16    2.90
  -2   1 -13   55.78    2.77
  -2  -1 -13   54.57    2.76
  -2  -1 -14   12.50    0.95
  -2   1 -14   13.00    0.97
  -2  -1 -14    9.20    0.86
  -2   1 -14    8.45    0.84
  -2  -1 -15    3.49    0.39
  -2   1 -15    3.05    0.38
   2   2 -16    0.01    0.16
  -2  -2  15    0.42    0.24
  -2   2  15    0.08    0.23
   2   2 -15   -0.08    0.38
   2  -2 -15    0.06    0.37
   2   2 -14    8.21    0.90
  -2  -2  14    8.15    0.73
  -2   2  14    8.18    0.76
   2  -2 -14    7.56    0.87
   2   2 -13   49.84    2.55
   2  -2 -13   44.96    2.51
   2  -2 -13   47.57    2.51
   2   2 -13   45.30    2.50
   2   2 -12   54.15    2.75
   2  -2 -12   48.65    2.65
   2   2 -12   48.55    2.65
   2  -2 -12   47.22    2.67
  -2   2  11   30.58    3.57
  -2   2  11   33.45    1.67
   2   2 -11   26.73    1.80
   2  -2 -11   25.41    1.81
  -2  -2  11   30.56    3.49
  -2   2  10   25.77    3.30
  -2  -2  10   17.42    2.84
   2  -2 -10   21.63    1.57
   2   2 -10   20.40    1.50
   2  -2 -10   14.25    3.07
  -2   2  10   25.44    1.44
   2   2 -10   15.21    3.13
   2   2  -9  159.15    6.20
  -2   2   9  181.19    6.01
   2  -2  -9  170.04    6.29
   2  -2  -9  150.42    9.39
  -2  -2   9  174.51    8.77
   2   2  -9  150.97    9.42
  -2   2   9  177.15    8.93
   2  -2  -8  474.51   15.21
   2  -2  -8  448.88   18.75
   2   2  -8  461.44   15.16
  -2   2   8  501.47   18.08
  -2  -2   8  473.60   17.76
   2   2  -8  454.85   18.90
   2  -2  -7  190.08    9.58
   2   2  -7  206.23    7.11
  -2  -2   7  207.02    9.08
   2  -2  -7  207.75    7.14
  -2   2   7  222.00    9.31
   2   2  -7  198.83    9.81
   2  -2  -6    0.83    1.15
  -2   2   6    1.19    0.74
   2   2  -6    1.20    1.11
  -2  -2   6    0.71    0.58
  -2   2   5  395.82   13.78
  -2  -2   5  365.16   13.54
  -2   2   4  495.04   16.18
  -2  -2   4  451.50   16.01
  -2  -2   3   31.61    2.02
  -2   2   3   34.02    2.06
  -2  -2   2  329.90   11.04
  -2   2   2  338.35   11.06
   2   2  -1 2319.86   70.07
   2  -2  -1 2359.58   70.10
  -2   2   1 2238.97   70.00
  -2  -2   1 2300.38   69.98
  -2   2   0 1877.10   59.84
   2   2   0 1958.40   59.42
   2  -2   0 1924.87   59.44
   2   2   0 2077.67   59.85
   2  -2   1  218.01    7.42
  -2   2  -1  212.26    7.66
   2   2   1  230.18    7.62
   2   2   1  220.73    7.39
   2  -2   2  524.70   17.46
   2   2   2  560.44   17.48
  -2   2  -2  513.65   17.36
   2   2   3  533.53   15.39
   2   2   3  519.37   15.84
   2  -2   3  438.70   15.68
  -2   2  -3  431.74   15.29
   2   2   4  192.11    6.35
   2   2   4  189.77    7.14
  -2   2  -5   90.58    5.21
   2  -2   5  102.04    4.93
   2   2   5  111.87    5.01
  -2  -2  -5  104.07    5.51
  -2  -2  -6  108.17    6.19
   2  -2   6  117.97    5.81
  -2   2  -6  111.17    6.16
   2   2   6  123.71    5.81
  -2   2  -7  155.47    8.18
   2   2   7  181.40    7.88
   2  -2   7  177.08    7.91
   2   2   7  152.77    5.47
  -2  -2  -7  159.31    8.33
   2  -2   8   87.15    5.50
  -2  -2  -8   85.22    3.53
  -2   2  -8   76.17    5.75
  -2  -2  -8   81.51    6.03
   2   2   8   87.71    5.46
   2   2   8   86.43    3.34
  -2   2  -8   83.01    3.57
   2   2   9   32.61    3.81
  -2   2  -9   41.24    2.29
   2   2   9   49.00    4.15
   2  -2   9   31.36    3.69
  -2  -2  -9   44.01    2.30
   2   2   9   45.89    2.09
   2  -2   9   39.87    3.89
   2   2  10   10.54    2.41
   2  -2  10    7.74    2.15
   2   2  10   12.31    2.34
  -2   2 -10   11.12    1.18
   2  -2  10    9.02    2.07
   2   2  10   14.44    1.06
  -2  -2 -10   12.53    1.23
   2   2  11   32.30    1.68
  -2   2 -11   28.28    1.88
  -2  -2 -11   25.98    1.79
  -2   2 -12   54.22    2.83
  -2  -2 -12   54.90    2.88
  -2  -2 -12   57.27    2.80
  -2   2 -12   60.55    2.87
  -2   2 -13    1.40    0.57
  -2   2 -13    1.75    0.51
  -2  -2 -13    1.67    0.58
   2   2  13    2.72    0.42
  -2  -2 -13    2.15    0.56
  -2   2 -14    5.58    0.54
  -2  -2 -14    3.89    0.56
  -2   2 -14    5.77    0.65
  -2  -2 -14    5.90    0.64
  -2   2 -14    4.32    0.58
   2   3 -15    0.42    0.17
   2   3 -14   14.26    0.99
   2  -3 -14   12.59    0.94
  -2   3  14   12.43    0.84
  -2   3  14   14.82    0.79
  -2  -3  14   12.37    0.83
   2   3 -13    3.13    0.67
   2  -3 -13    2.24    0.61
  -2  -3  13    3.16    0.54
  -2   3  13    2.94    0.55
  -2   3  13    3.31    0.49
   2  -3 -12    5.94    0.87
   2   3 -12    7.45    0.97
   2   3 -11   -0.48    0.52
   2  -3 -11    1.48    0.59
   2  -3 -11    0.18    0.51
   2   3 -11    1.91    0.64
  -2  -3  11    0.48    0.84
  -2   3  11   -0.17    0.67
  -2   3  11   -0.06    0.39
  -2  -3  10  111.61    6.83
   2   3 -10  100.40    4.36
   2  -3 -10   97.45    4.39
  -2   3  10  111.52    6.99
  -2   3  10  120.94    4.29
   2  -3  -9    8.24    1.00
  -2   3   9   11.82    1.00
  -2  -3   9    7.62    1.89
  -2   3   9    9.14    2.12
   2  -3  -9    7.63    2.22
   2   3  -9    8.17    0.99
   2   3  -9    7.11    2.22
   2   3  -8   24.88    1.54
   2   3  -8   26.70    1.31
  -2   3   8   35.73    2.84
   2  -3  -8   22.57    3.09
   2  -3  -8   23.74    1.55
   2   3  -8   18.82    2.93
  -2   3   8   31.46    1.65
  -2   3   8   27.12    2.99
  -2  -3   8   26.93    2.93
  -2   3   7    1.40    0.71
   2   3  -7    0.88    0.93
  -2  -3   7    1.02    0.78
   2  -3  -7    0.72    0.79
  -2   3   7    1.07    0.77
   2   3  -7    0.44    0.36
   2  -3  -7    0.76    0.36
   2   3  -6  372.83   15.18
   2  -3  -6  358.63   14.94
  -2  -3   6  401.85   14.69
   2   3  -5   23.46    2.50
   2  -3  -5   22.10    2.39
  -2   3   5   24.07    2.28
  -2  -3   5   28.44    2.35
  -2   3   4  458.93   15.41
  -2  -3   4  453.09   15.35
   2  -3  -4  430.73   15.72
   2   3  -4  452.64   15.86
  -2  -3   3   49.63    2.60
  -2   3   3   51.67    2.62
  -2   3   2 1653.73   52.29
  -2  -3   2 1671.26   52.26
   2   3  -1  251.45    9.09
   2  -3   0  672.62   21.76
   2   3   0  706.82   21.74
  -2   3   0  741.71   22.89
   2   3   0  705.08   22.56
   2   3   1   22.27    1.64
  -2   3  -1   23.30    1.71
   2   3   1   24.74    1.35
   2  -3   1   24.69    1.38
   2   3   2  746.33   22.71
   2  -3   2  715.67   22.77
  -2   3  -2  673.25   23.15
   2   3   2  737.34   23.19
   2  -3   3  107.35    4.63
   2   3   3  114.68    4.62
  -2   3  -3  118.15    4.88
   2   3   3  118.79    4.82
   2  -3   4  441.65   14.94
  -2   3  -4  423.66   14.54
   2   3   4  448.46   14.60
  -2   3  -4  427.05   15.50
  -2  -3  -4  429.30   15.63
   2   3   4  442.77   14.82
  -2   3  -5   65.28    4.20
  -2  -3  -5   64.24    4.26
   2   3   5   67.67    3.72
   2  -3   5   67.01    3.78
  -2  -3  -6  337.60   13.63
   2   3   6  370.64   12.81
   2  -3   6  328.22   12.64
   2   3   6  315.50   10.55
  -2   3  -6  334.28   13.39
  -2   3  -7   10.46    0.93
  -2  -3  -7    9.35    1.96
  -2  -3  -7    7.70    0.80
   2   3   7    9.13    1.61
   2  -3   7    6.63    1.52
  -2   3  -7    7.73    1.76
   2   3   7    8.61    0.79
  -2  -3  -8    4.43    0.71
  -2   3  -8    4.18    0.72
   2  -3   8    3.32    1.33
   2   3   8    3.67    1.55
   2   3   8    5.35    1.37
   2  -3   8    4.64    1.32
   2   3   8    7.56    0.75
   2  -3   9    0.30    1.03
  -2  -3  -9    0.25    0.51
  -2   3  -9    0.27    0.62
   2   3   9    0.43    1.02
   2  -3   9    1.55    1.07
   2   3   9    0.95    0.44
   2   3   9    0.36    0.84
   2   3  10   32.75    3.70
   2  -3  10   26.29    3.15
  -2   3 -10   29.95    1.87
   2   3  10   31.28    3.32
   2  -3  10   22.62    3.08
   2   3  10   34.47    1.79
  -2  -3 -10   30.44    1.85
  -2  -3 -11    5.31    0.82
  -2  -3 -11    5.31    0.91
  -2   3 -11    5.81    0.88
   2   3  11    6.93    0.76
  -2   3 -11    4.65    0.85
  -2  -3 -12   30.84    1.72
  -2   3 -12   25.31    1.63
  -2  -3 -12   25.56    1.67
  -2   3 -12   31.46    1.76
  -2   3 -13    0.05    0.35
  -2   3 -13   -0.77    0.50
   2   3  13    0.47    0.29
  -2  -3 -13   -0.46    0.43
  -2   3 -14   13.12    0.74
   2   4 -15   -0.08    0.16
  -2   4  14    0.22    0.20
   2   4 -14    0.16    0.32
  -2   4  13   46.13    1.97
   2   4 -12    3.87    0.68
  -2   4  12    6.88    0.72
  -2   4  11   65.76    2.68
  -2   4  11   67.20    2.76
   2   4 -10    9.99    0.79
  -2   4  10   11.70    1.04
   2   4  -9  282.92    9.51
  -2   4   9  314.33   10.01
  -2   4   8    6.05    1.51
  -2   4   8    7.87    0.87
   2   4  -8    6.68    0.69
  -2   4   7    5.76    1.30
  -2   4   7    7.35    1.50
   2   4  -7    6.09    0.65
   2   4  -6   15.71    2.12
  -2   4   6   28.17    2.76
   2   4  -6   19.32    1.18
  -2   4   6   23.17    1.44
  -2   4   6   23.24    2.30
  -2   4   5  310.75   11.68
   2   4  -5  308.43   12.02
  -2   4   4   39.50    3.25
  -2   4   3   -0.10    0.64
  -2   4   2  764.18   25.84
   2   4  -1 1071.55   33.88
  -2   4   1 1029.86   34.16
   2   4   0  254.65    9.68
  -2   4  -1  378.16   13.75
   2   4   1  387.81   13.60
   2   4   2  200.83    8.19
  -2   4  -2  209.33    8.48
  -2   4  -2  202.14    7.57
  -2   4  -3 1436.68   45.04
  -2   4  -3 1353.14   45.69
   2   4   3 1453.99   45.81
  -2   4  -3 1371.02   45.48
   2   4   4   17.87    1.63
  -2   4  -4   12.96    1.57
   2   4   4   14.29    1.57
  -2   4  -4   14.04    1.78
   2   4   4   15.44    1.44
   2   4   5    0.87    0.47
   2   4   5    0.60    0.60
  -2   4  -5    0.58    0.31
   2   4   5    0.63    0.51
  -2   4  -6    7.43    0.69
   2   4   6    6.47    1.19
   2   4   6    7.64    1.58
   2   4   6    7.66    0.73
   2   4   7  435.99   16.12
  -2   4  -7  432.83   13.79
   2   4   8    5.79    0.74
  -2   4  -9   10.09    1.12
  -2   4  -9   10.34    1.08
   2   4   9   13.56    1.07
  -2   4  -9   11.11    0.84
   2   4  10    0.29    0.42
  -2   4 -10    0.48    0.42
  -2   4 -10    0.13    0.42
  -2   4 -11   50.93    2.43
  -2   4 -11   49.38    2.60
   2   4  12    0.12    0.33
  -2   4 -12    0.35    0.42
  -2   4 -13   10.03    0.76
   2   4  13   12.08    0.75
   2   5 -14    8.30    0.54
  -2   5  14    9.47    0.53
   2   5 -13    7.34    0.68
  -2   5  13    8.80    0.66
   2   5 -12    3.17    0.61
  -2   5  12    3.59    0.54
   2   5 -11    6.96    0.89
  -2   5  11    7.61    0.83
   2   5 -10    0.42    0.49
   2   5 -10   -0.06    0.39
  -2   5  10   -0.07    0.48
   2   5  -9    0.43    0.50
   2   5  -9   -0.29    0.46
   2   5  -8   47.38    1.97
   2   5  -8   26.32    1.90
  -2   5   7   23.25    2.68
  -2   5   7   25.28    1.57
   2   5  -7   19.94    1.49
   2   5  -7   22.41    1.37
  -2   5   6   39.17    1.99
   2   5  -6   31.58    1.87
  -2   5   6   34.79    3.33
   2   5  -6   35.92    2.25
  -2   5   5   21.39    1.42
  -2   5   5   22.19    1.59
   2   5  -5   21.62    1.37
   2   5  -5   24.46    1.22
  -2   5   5   22.26    2.65
   2   5  -5   20.71    1.30
   2   5  -5   20.08    1.74
  -2   5   4   93.71    3.95
  -2   5   4   85.49    3.53
   2   5  -4   88.59    3.41
   2   5  -4   86.88    3.24
  -2   5   4   95.03    5.60
   2   5  -3  243.19    7.96
  -2   5   3  235.61    7.80
  -2   5   3  249.19    8.77
  -2   5   3  247.40   10.65
   2   5  -3  253.13    8.10
  -2   5   2  362.79   12.42
  -2   5   2  361.23   14.13
  -2   5   1   60.51    3.07
  -2   5   1   53.78    3.90
   2   5   0   14.16    1.85
  -2   5   0   13.72    1.38
   2   5   0   14.54    1.60
  -2   5  -1  132.47    6.68
   2   5   1  132.13    6.41
   2   5   1  127.54    5.85
  -2   5  -2  179.38    6.09
   2   5   2  191.36    8.22
   2   5   2  195.27    7.69
  -2   5  -2  182.46    7.15
  -2   5  -2  187.82    8.27
   2   5   3   27.08    2.50
   2   5   3   27.07    2.17
  -2   5  -3   22.53    2.28
  -2   5  -3   25.27    1.96
   2   5   3   21.68    1.20
  -2   5  -3   26.48    1.31
   2   5   4    0.77    0.66
   2   5   4   -0.14    0.51
   2   5   4    0.21    0.25
  -2   5  -5  404.25   12.27
   2   5   5  419.30   13.69
  -2   5  -6   70.80    2.86
   2   5   6   66.09    2.88
  -2   5  -6   72.98    3.23
  -2   5  -7   14.28    1.29
  -2   5  -7   13.51    1.03
   2   5   7   13.28    1.07
  -2   5  -8   -0.09    0.52
  -2   5  -8    0.18    0.40
  -2   5  -9   -0.09    0.57
  -2   5  -9    0.27    0.34
   2   5  10    8.92    0.86
  -2   5 -10    7.28    0.61
  -2   5 -11    4.84    0.72
   2   5  11    7.07    0.72
   2   5  12    1.53    0.37
  -2   5 -12    0.95    0.38
   2   5  13    1.50    0.25
  -2   5 -13    1.36    0.25
   2   6 -13    5.11    0.39
  -2   6  13    7.82    0.51
   2   6 -12   28.90    1.23
   2   6 -12   30.14    1.43
   2   6 -11    2.08    0.51
  -2   6  11    2.45    0.50
   2   6 -10    3.41    0.53
   2   6 -10    2.76    0.60
   2   6  -9    0.26    0.44
   2   6  -9   -0.12    0.42
  -2   6   9   -0.10    0.43
   2   6  -8   40.54    1.91
  -2   6   8   42.79    2.12
   2   6  -7    6.33    0.81
   2   6  -7    4.75    0.74
  -2   6   7    7.13    0.87
  -2   6   6  183.13    9.26
  -2   6   6  175.09    6.00
   2   6  -6  167.52    6.60
   2   6  -6  170.16    5.80
   2   6  -5    9.52    0.93
   2   6  -5   10.84    0.89
  -2   6   5   12.47    2.24
   2   6  -5    9.76    1.37
  -2   6   5   10.61    0.99
  -2   6   5   12.85    1.29
   2   6  -5   11.40    1.00
  -2   6   4   40.69    3.98
  -2   6   4   35.32    1.92
  -2   6   4   42.67    2.55
   2   6  -4   35.71    2.66
   2   6  -4   39.08    1.85
   2   6  -4   39.81    1.93
  -2   6   3    6.20    1.03
   2   6  -3    7.27    0.71
  -2   6   3    6.64    1.69
  -2   6   3    6.31    0.61
  -2   6   3    6.07    0.68
   2   6  -3    5.94    0.69
   2   6  -3    6.18    0.73
  -2   6   3    7.16    0.61
  -2   6   2   75.17    3.82
  -2   6   2   82.27    5.58
   2   6  -2   71.14    2.94
  -2   6   2   75.45    2.82
  -2   6   2   76.24    2.80
  -2   6   2   73.00    2.64
   2   6  -2   75.35    3.00
   2   6  -2   63.41    2.72
  -2   6   1    7.29    1.76
   2   6  -1    6.89    0.73
  -2   6   1    6.77    0.58
  -2   6   1    6.09    0.56
  -2   6   1    6.44    1.10
  -2   6   1    7.29    0.66
   2   6  -1    6.21    0.67
  -2   6   0  400.48   12.47
  -2   6   0  383.74   12.30
  -2   6   0  371.85   12.25
  -2   6   0  391.97   13.81
   2   6   0  407.75   12.48
  -2   6  -1   13.17    0.92
  -2   6  -1   11.72    2.01
   2   6   1   14.59    0.92
  -2   6  -1   12.16    0.90
  -2   6  -2   38.83    3.44
   2   6   2   41.21    1.87
  -2   6  -2   43.42    1.97
  -2   6  -2   42.79    2.88
  -2   6  -3    1.92    0.89
  -2   6  -3    2.63    1.02
  -2   6  -3    2.71    0.53
   2   6   3    2.87    0.43
  -2   6  -3    2.61    0.60
   2   6   4  138.44    4.92
   2   6   5   13.61    1.01
  -2   6  -5   12.91    1.03
  -2   6  -6  119.18    4.38
   2   6   6  114.84    4.11
  -2   6  -6  117.52    4.39
   2   6   6  113.97    4.38
   2   6   7    9.59    0.91
  -2   6  -7   10.77    0.93
   2   6   8   60.52    2.58
  -2   6  -8   59.99    2.45
  -2   6  -9    4.43    0.75
   2   6   9    6.84    0.75
  -2   6  -9    6.14    0.62
  -2   6 -10    1.13    0.46
  -2   6 -10    1.29    0.32
  -2   6 -11    5.63    0.59
  -2   6 -12   21.67    1.05
   2   6  12   28.62    1.15
   2   7 -11    3.29    0.37
  -2   7  11    3.36    0.43
   2   7 -10    3.41    0.47
  -2   7  10    3.03    0.48
   2   7  -9    7.89    0.76
  -2   7   9    8.81    0.82
   2   7  -9    8.71    0.76
  -2   7   8   -0.03    0.38
   2   7  -8    0.45    0.44
   2   7  -8    0.29    0.36
  -2   7   7   35.71    1.86
   2   7  -7   36.75    1.83
  -2   7   6    3.15    0.61
   2   7  -6    2.71    0.83
   2   7  -6    3.28    0.61
   2   7  -6    3.12    0.66
  -2   7   5    5.47    1.70
  -2   7   5    5.00    0.95
  -2   7   5    3.93    0.62
   2   7  -5    4.79    1.05
   2   7  -4    1.87    0.92
   2   7  -4    2.08    0.63
  -2   7   4    2.50    1.33
  -2   7   4    2.23    0.50
  -2   7   4    2.72    0.91
   2   7  -3  175.08    5.85
  -2   7   3  195.26    7.15
   2   7  -3  163.57    5.75
   2   7  -3  138.72    5.43
   2   7  -3  151.38    7.06
  -2   7   3  201.14   10.05
  -2   7   2    1.69    0.35
  -2   7   2    1.58    0.83
  -2   7   2    1.10    1.11
  -2   7   2    1.14    0.39
   2   7  -2    1.72    0.54
   2   7  -2    2.09    0.40
   2   7  -2    1.46    0.50
   2   7  -2    2.42    1.02
  -2   7   1    4.00    1.07
  -2   7   1    1.73    1.15
  -2   7   1    1.08    0.38
  -2   7   1    1.63    0.38
   2   7  -1    3.52    0.62
  -2   7   1    0.97    0.35
  -2   7   0   12.51    1.62
  -2   7   0   10.81    0.90
   2   7   0   11.60    0.91
  -2   7   0   12.03    0.86
   2   7   0   11.73    1.01
  -2   7   0   11.69    0.86
  -2   7  -1  163.25    5.55
  -2   7  -1  163.19    5.66
   2   7   1  154.74    5.71
  -2   7  -1  163.10    8.59
  -2   7  -1  156.42    7.03
   2   7   1  155.52    5.41
  -2   7  -1  157.01    5.49
  -2   7  -2   71.95    3.06
  -2   7  -2   76.41    3.02
  -2   7  -2   72.94    5.27
   2   7   2   70.84    3.07
  -2   7  -2   74.44    2.97
  -2   7  -3   11.01    0.98
   2   7   3   14.20    0.95
   2   7   3   11.75    0.98
  -2   7  -3   10.69    0.95
  -2   7  -4   39.05    1.94
   2   7   4   37.62    1.82
   2   7   4   41.34    1.89
   2   7   5   11.66    0.95
  -2   7  -5   14.72    1.10
   2   7   5   14.14    0.93
   2   7   5   12.96    0.95
  -2   7  -5   12.50    1.15
   2   7   5   12.28    1.49
   2   7   6    0.75    0.38
  -2   7  -6    0.77    0.49
   2   7   6    0.51    0.27
  -2   7  -6    0.73    0.48
  -2   7  -7   22.39    1.32
   2   7   7   22.42    1.32
  -2   7  -8    4.73    0.58
   2   7   8    4.95    0.61
  -2   7  -9   12.39    0.78
   2   7   9   10.94    0.80
   2   7  10    7.70    0.58
   2   7  10   12.87    0.75
   2   8 -10    0.05    0.19
  -2   8  10    0.09    0.15
   2   8  -9    1.86    0.37
  -2   8   9    2.19    0.34
   2   8  -8    1.86    0.43
   2   8  -8    1.88    0.43
  -2   8   8    1.59    0.34
   2   8  -7    1.32    0.48
   2   8  -7    1.19    0.30
  -2   8   7    1.01    0.33
   2   8  -6    0.41    0.26
  -2   8   6    0.32    0.27
   2   8  -5   13.18    0.85
   2   8  -5   13.94    1.06
  -2   8   5   12.04    0.85
   2   8  -4   10.74    0.76
   2   8  -4   11.21    1.48
   2   8  -4   11.19    0.96
   2   8  -3    5.40    1.25
   2   8  -3    5.75    0.73
   2   8  -2    7.72    0.85
   2   8  -2    7.31    1.42
   2   8  -2    7.96    0.75
   2   8  -2    7.67    0.79
   2   8  -1   28.52    1.43
  -2   8   1   32.16    1.56
   2   8  -1   27.34    1.50
   2   8   0    1.01    0.38
   2   8   0    0.97    0.46
  -2   8   0    1.48    0.45
  -2   8   0    1.22    0.41
   2   8   0    1.32    0.94
  -2   8  -1    7.18    0.74
  -2   8  -1    8.67    0.77
   2   8   1    7.77    1.46
   2   8   1    7.77    0.82
   2   8   2    9.65    0.88
   2   8   2    7.75    1.47
  -2   8  -2    9.93    0.86
  -2   8  -2    8.24    0.82
  -2   8  -3    1.01    0.47
  -2   8  -3    1.13    0.45
   2   8   3    1.62    0.45
   2   8   3    0.78    0.71
  -2   8  -4   28.07    1.50
   2   8   4   28.73    1.38
   2   8   4   27.11    2.17
  -2   8  -5    0.75    0.42
   2   8   5    1.33    0.57
   2   8   5    1.08    0.30
  -2   8  -6   -0.12    0.35
   2   8   6    0.02    0.08
  -2   8  -6    0.02    0.36
  -2   8  -7    1.57    0.39
   2   8   7    0.98    0.22
   2   8   8    4.73    0.41
  -2   8  -8    3.77    0.44
  -2   8  -9    0.37    0.18
   2   9  -7    5.42    0.48
   2   9  -6    3.74    0.46
   2   9  -6    5.21    0.53
   2   9  -5    0.06    0.32
   2   9  -5   -0.23    0.29
   2   9  -4    3.52    0.47
   2   9  -4    2.99    0.47
   2   9  -3    3.70    0.89
   2   9  -3    3.37    0.49
   2   9  -3    4.24    0.48
   2   9  -2    6.48    1.14
   2   9  -2    6.19    0.56
   2   9  -1    4.10    0.44
   2   9   0   26.36    2.23
   2   9   1   33.34    2.48
  -2   9  -2   16.51    0.98
   2   9   2   19.82    1.80
   2   9   3   17.31    1.54
  -2   9  -3   18.89    0.99
  -2   9  -4    0.14    0.30
   2   9   4    0.21    0.39
  -2   9  -4    0.07    0.22
  -2   9  -5    4.39    0.43
  -2   9  -6    1.55    0.25
   3   0 -16   -0.05    0.31
  -3   0  16    0.03    0.17
   3   0 -15   -0.31    0.51
  -3   0  15   -0.32    0.34
   3   0 -14   -0.30    0.68
  -3   0  14   -0.46    0.42
   3   0 -13    2.13    0.69
   3   0 -12    0.09    0.56
   3   0 -12   -0.50    1.38
  -3   0  12   -0.18    1.01
  -3   0  11  369.48   15.14
   3   0 -11  331.22   11.47
   3   0 -11  325.12   16.36
   3   0 -10    0.89    0.57
  -3   0  10   -0.48    1.62
  -3   0   9   36.80    3.46
   3   0  -9   32.74    3.93
   3   0  -9   27.67    1.69
   3   0  -8   -1.04    1.58
  -3   0   8   -0.63    1.06
   3   0  -8   -0.09    0.46
  -3   0   7  561.23   17.79
   3   0  -7  451.00   14.94
  -3   0   6    0.09    0.60
  -3   0   5  984.82   31.99
  -3   0   4    0.06    0.37
  -3   0   3 1198.66   37.63
   3   0  -2    0.34    0.33
  -3   0   2    0.51    0.34
  -3   0   1    4.29    0.65
   3   0  -1    5.13    0.63
   3   0   0    0.47    0.29
   3   0   1 2262.11   68.95
   3   0   2    0.55    0.31
   3   0   3    0.20    0.39
   3   0   4    1.74    0.63
   3   0   5 1186.70   38.13
   3   0   6    0.39    0.57
   3   0   7    4.03    1.19
  -3   0  -7    4.89    0.69
  -3   0  -7    5.94    1.55
   3   0   8    2.22    0.45
   3   0   8   -1.15    1.07
  -3   0  -8   -0.11    0.53
  -3   0  -8   -1.40    1.53
   3   0   9  487.55   18.96
  -3   0  -9  474.91   15.60
  -3   0  -9  465.80   19.71
  -3   0 -10   -0.70    0.72
   3   0  10   -0.56    1.35
  -3   0 -10   -0.22    1.17
  -3   0 -11    0.17    0.60
  -3   0 -12   -0.40    0.74
  -3   0 -13   62.83    2.98
  -3   0 -13   76.22    3.06
  -3   0 -14   -0.13    0.42
  -3   0 -14   -0.25    0.31
   3   1 -16    8.27    0.63
   3  -1 -16    8.32    0.62
   3   1 -15    1.08    0.52
   3  -1 -15    1.32    0.54
  -3  -1  15    1.53    0.38
  -3   1  15    1.33    0.38
  -3   1  14    9.06    0.84
   3   1 -14    9.11    1.02
  -3  -1  14    8.62    0.82
   3  -1 -14    8.65    0.99
   3   1 -13    2.34    0.70
   3  -1 -13    2.07    0.68
   3   1 -12    0.42    0.54
   3  -1 -12    0.52    0.56
   3   1 -12   -0.24    1.34
   3  -1 -12    0.24    1.30
  -3  -1  12    0.70    0.90
  -3   1  12   -0.18    0.85
   3   1 -11   10.41    2.87
   3  -1 -11   10.67    2.87
   3   1 -11   10.87    1.19
   3  -1 -11   10.34    1.21
  -3  -1  11    9.98    2.34
  -3   1  11    9.31    2.26
   3   1 -10  105.43    7.92
   3   1 -10  106.97    4.47
  -3  -1  10  122.36    7.20
   3  -1 -10  115.27    4.57
  -3   1  10  125.18    7.30
   3  -1 -10  108.89    7.99
   3  -1  -9  125.87    4.94
  -3  -1   9  160.67    7.92
   3   1  -9  123.19    4.90
   3  -1  -9  134.91    8.42
   3   1  -9  147.82    8.70
  -3   1   9  167.25    8.08
   3  -1  -8   48.96    4.60
  -3   1   8   59.05    4.17
   3  -1  -8   42.45    2.14
   3   1  -8   40.69    2.10
   3   1  -8   50.75    4.70
  -3  -1   8   52.64    3.95
  -3  -1   7   13.36    1.88
   3  -1  -7   10.30    0.88
   3   1  -7    9.17    0.84
  -3   1   7   10.83    1.77
  -3  -1   6  370.36   14.04
  -3   1   6  384.90   14.17
  -3   1   5  203.69    8.30
  -3  -1   5  204.84    8.31
  -3  -1   4  475.48   16.38
  -3   1   4  486.80   16.45
  -3   1   3  335.60   11.57
  -3  -1   3  328.80   11.53
   3   1  -2 2932.96   88.16
   3  -1  -2 2861.58   88.15
  -3  -1   2 2849.42   88.11
  -3   1   2 2914.95   88.13
   3   1  -1 1513.47   45.46
  -3   1   1 1460.20   45.60
  -3  -1   1 1482.62   45.63
   3  -1  -1 1456.52   45.46
   3   1   0 3198.39   94.71
   3  -1   0 3040.40   94.69
   3   1   1  168.51    6.03
   3  -1   1  165.72    6.05
  -3   1  -2  830.36   26.91
   3  -1   2  861.94   27.59
   3  -1   3   93.66    4.11
  -3   1  -3   83.50    3.04
   3   1   4 2127.15   61.27
   3  -1   4 1822.93   60.96
   3  -1   5  162.33    7.24
   3   1   5  176.02    7.39
   3  -1   6   42.64    3.25
   3   1   6   41.83    3.18
   3   1   7  186.92    8.43
  -3  -1  -7  169.52    6.05
  -3   1  -7  166.95    6.06
  -3   1  -7  157.26    8.59
  -3  -1  -7  149.60    8.49
   3   1   7  171.96    5.84
   3  -1   7  190.26    8.51
  -3  -1  -8  404.17   17.93
  -3   1  -8  420.20   18.00
  -3  -1  -8  441.27   14.52
  -3   1  -8  439.24   14.55
   3   1   8  455.33   14.27
   3   1   8  486.35   17.72
   3  -1   8  458.98   17.59
  -3  -1  -9   49.80    2.62
  -3   1  -9   52.42    2.67
   3   1   9   51.06    4.40
   3  -1   9   54.53    4.57
  -3   1  -9   51.52    4.97
   3   1   9   56.12    2.43
  -3  -1  -9   48.51    4.89
  -3  -1 -10    0.73    0.58
   3  -1  10    0.68    0.94
   3   1  10    1.01    0.90
  -3   1 -10    0.35    0.55
   3  -1  10   -0.37    1.12
   3   1  10   -0.38    0.98
   3   1  10    0.52    0.39
  -3  -1 -11    1.23    0.72
  -3   1 -11    1.46    0.73
   3   1  11    2.25    0.49
  -3  -1 -12   22.57    1.67
  -3   1 -12   25.68    1.72
  -3   1 -12   24.55    1.71
  -3  -1 -12   26.57    1.72
  -3  -1 -13   -0.03    0.49
  -3   1 -13    0.12    0.51
  -3  -1 -13   -0.03    0.42
  -3   1 -13   -0.10    0.42
  -3   1 -14   17.14    0.97
  -3   1 -14   11.16    0.86
  -3  -1 -14   16.38    0.95
  -3  -1 -14   11.16    0.86
   3   2 -15    2.71    0.52
  -3  -2  15    2.39    0.38
  -3   2  15    2.64    0.40
   3  -2 -15    2.61    0.51
   3  -2 -14    0.32    0.51
  -3   2  14    0.26    0.35
  -3  -2  14    0.02    0.34
   3   2 -14    0.83    0.56
   3   2 -13   24.52    1.66
   3  -2 -13   22.03    1.60
  -3   2  13   25.15    1.28
  -3   2  12   77.48    5.93
  -3  -2  12   81.09    5.91
   3   2 -12   77.61    3.70
   3  -2 -12   83.71    3.81
  -3   2  12   92.11    3.37
   3   2 -11    2.48    0.73
   3  -2 -11    2.39    1.52
  -3   2  11    1.41    1.19
   3   2 -11    2.62    1.55
  -3  -2  11    0.84    1.07
  -3   2  11    3.36    0.57
   3  -2 -11    2.87    0.77
  -3  -2  10   70.30    5.27
   3   2 -10   71.84    6.22
   3  -2 -10   53.12    5.52
   3  -2 -10   64.82    3.12
  -3   2  10   70.26    2.85
   3   2 -10   58.68    3.01
  -3   2  10   66.58    5.25
   3  -2  -9   20.45    1.52
  -3   2   9   20.96    2.84
  -3  -2   9   21.34    2.79
   3   2  -9   18.84    1.44
   3   2  -9   17.71    3.15
  -3   2   9   26.98    1.48
   3  -2  -9   18.78    3.22
   3  -2  -8  159.57    9.23
   3   2  -8  170.13    6.24
   3   2  -8  170.75    9.45
  -3  -2   8  186.65    8.73
   3  -2  -8  175.49    6.32
  -3   2   7  297.04   10.99
   3   2  -7  256.08   11.53
  -3  -2   7  270.78   10.67
   3  -2  -7  259.30   11.52
   3   2  -7  236.77    8.20
   3  -2  -7  229.14    8.19
  -3  -2   6    3.50    1.00
  -3   2   6    3.80    1.05
  -3   2   5  208.61    8.33
  -3  -2   5  191.72    8.14
  -3   2   4  155.35    6.46
  -3  -2   4  150.60    6.38
  -3  -2   3  896.49   29.01
  -3   2   3  925.15   29.05
  -3  -2   2  432.85   14.75
  -3   2   2  460.45   14.79
   3   2  -1   62.71    2.89
   3  -2  -1   66.25    2.96
  -3  -2   1   58.57    2.85
  -3   2   1   64.17    2.90
   3   2   0  680.73   21.20
   3  -2   0  657.44   21.19
   3  -2   1 1019.31   31.18
   3   2   1 1046.44   31.15
   3  -2   2  185.13    6.79
  -3   2  -2  169.47    6.45
  -3   2  -3   67.14    3.03
   3  -2   3   71.34    3.51
   3   2   4  987.63   28.80
   3  -2   4  796.99   28.48
   3  -2   5  428.66   16.37
   3   2   5  514.32   16.71
  -3  -2  -6  101.86    6.17
   3  -2   6  110.15    5.73
   3   2   6  115.51    5.75
   3  -2   7   10.79    1.81
  -3   2  -7   12.26    2.14
  -3  -2  -7   12.77    1.03
  -3   2  -7   12.41    1.04
   3   2   7   12.82    1.91
  -3  -2  -7   11.65    2.13
   3   2   7   11.31    0.88
  -3   2  -8  112.52    7.39
   3  -2   8  113.67    6.79
   3   2   8  122.22    6.90
  -3  -2  -8  117.01    4.65
  -3   2  -8  121.65    4.73
  -3  -2  -8  122.47    7.71
   3   2   8  123.76    4.49
   3   2   9  153.85    8.45
   3  -2   9  154.93    8.52
  -3   2  -9  131.27    8.87
  -3  -2  -9  165.37    6.04
  -3   2  -9  160.03    6.06
  -3  -2  -9  140.20    9.19
   3   2   9  169.07    5.80
   3  -2  10   85.51    6.12
  -3   2 -10   97.80    4.13
   3   2  10  104.97    3.89
  -3  -2 -10   98.27    4.10
   3   2  10   81.11    6.44
   3   2  10   98.06    6.43
   3  -2  10   75.13    6.20
  -3   2 -11   21.69    1.64
  -3  -2 -11   20.57    1.57
  -3   2 -12   51.84    2.49
  -3   2 -12   43.10    2.41
  -3  -2 -12   47.09    2.40
  -3  -2 -12   44.42    2.46
  -3   2 -13   16.25    1.14
  -3  -2 -13   16.16    1.15
  -3  -2 -13   22.18    1.26
  -3   2 -13   17.14    1.04
  -3   2 -13   20.67    1.26
  -3  -2 -14   13.28    0.76
  -3   2 -14   13.47    0.79
   3   3 -15    1.08    0.29
   3  -3 -15    1.47    0.30
  -3   3  14   -0.20    0.33
   3  -3 -14   -0.05    0.41
   3   3 -14   -0.05    0.47
  -3   3  14    0.17    0.22
  -3  -3  14   -0.36    0.32
  -3   3  13    5.41    0.67
   3  -3 -13    6.18    0.81
   3   3 -13    6.94    0.85
  -3  -3  13    5.56    0.66
  -3   3  13    6.27    0.63
   3   3 -12   16.45    1.37
   3  -3 -12   14.55    1.30
  -3  -3  12   20.17    1.29
  -3   3  12   19.12    1.31
  -3   3  12   20.14    1.24
  -3  -3  11   46.84    4.41
  -3   3  11   51.57    4.68
  -3   3  11   59.40    2.61
   3  -3 -10    1.59    0.66
   3   3 -10    2.37    1.46
   3  -3 -10    0.64    1.11
  -3   3  10    2.36    0.57
   3   3 -10    2.06    0.68
  -3  -3  10    0.47    1.24
  -3   3  10    1.49    1.29
  -3  -3   9   97.14    6.13
  -3   3   9   96.44    6.20
   3   3  -9   92.44    3.96
   3   3  -9   74.17    6.30
   3  -3  -9   78.15    6.41
   3  -3  -9   91.75    4.00
  -3   3   9  104.79    3.90
   3  -3  -8    7.03    1.90
  -3   3   8    9.62    0.93
   3   3  -8    7.80    1.95
  -3  -3   8    6.26    1.59
  -3   3   8    8.34    1.84
   3   3  -8    7.89    0.94
   3   3  -8    7.25    0.89
   3  -3  -8    7.31    0.93
   3   3  -7    2.03    0.53
   3  -3  -7    2.13    0.54
   3   3  -7    3.00    1.21
   3  -3  -7    3.73    1.31
  -3   3   7    2.34    0.52
  -3   3   7    3.08    1.10
  -3  -3   7    3.63    1.13
  -3   3   6  202.81    8.46
  -3  -3   6  201.03    8.37
   3   3  -6  162.98    8.69
   3  -3  -6  171.59    8.76
  -3  -3   5  550.73   19.17
  -3   3   5  560.28   19.24
  -3  -3   4   42.88    2.72
  -3   3   4   40.00    2.67
  -3  -3   3   47.92    2.68
  -3   3   3   47.56    2.69
  -3  -3   2   32.61    1.96
  -3   3   2   33.90    1.97
   3  -3  -1 1404.52   43.59
   3   3   0   58.32    2.74
  -3   3   0   59.49    3.26
   3  -3   0   54.89    2.71
   3  -3   1    8.37    0.93
   3   3   1    6.53    0.82
  -3   3  -1    6.21    0.96
   3   3   2    9.80    1.03
   3  -3   2    8.88    1.05
  -3   3  -2   10.74    1.15
   3   3   3 1784.98   52.59
   3  -3   3 1685.34   52.57
  -3   3  -3 1609.16   52.33
  -3   3  -4  123.87    5.28
   3  -3   4  128.96    5.82
   3  -3   5   51.74    3.42
   3   3   5   54.21    3.41
   3   3   5   57.72    3.15
  -3   3  -5   47.99    3.78
  -3  -3  -5   47.70    3.87
  -3  -3  -6   35.25    3.52
   3  -3   6   35.33    2.98
  -3   3  -6   37.75    3.54
  -3   3  -6   35.75    1.57
   3   3   6   36.70    1.75
   3   3   6   38.07    3.00
  -3   3  -7  452.54   18.32
   3  -3   7  432.54   17.20
   3   3   7  485.14   17.41
  -3  -3  -7  459.03   14.80
  -3   3  -7  473.88   14.90
  -3  -3  -7  439.88   18.47
   3   3   7  457.49   14.72
  -3  -3  -8    1.38    0.52
  -3  -3  -8    1.58    1.09
   3  -3   8    0.56    0.84
   3   3   8    1.08    0.93
  -3   3  -8    0.51    0.48
  -3   3  -8    0.93    1.09
   3   3   8    0.65    0.38
   3   3   9   45.34    4.07
   3  -3   9   45.03    4.41
   3   3   9   44.96    4.54
  -3  -3  -9   51.20    2.51
  -3   3  -9   50.95    2.56
   3  -3   9   42.37    4.04
   3   3   9   51.54    2.38
  -3  -3 -10   34.02    2.03
  -3   3 -10   35.42    2.07
   3   3  10   39.81    1.98
  -3   3 -11   60.93    2.99
  -3  -3 -11   64.14    2.90
  -3  -3 -11   59.88    3.03
  -3   3 -11   64.00    2.94
  -3   3 -12    0.65    0.41
  -3  -3 -12    0.29    0.43
  -3   3 -12    0.50    0.45
  -3   3 -12    0.81    0.42
  -3  -3 -12    0.56    0.40
   3   3  12    1.39    0.40
  -3  -3 -13    0.11    0.28
  -3   3 -13    0.07    0.31
  -3   3 -13    0.33    0.28
   3   4 -15    0.16    0.17
  -3   4  14    2.10    0.32
   3   4 -14    1.85    0.42
  -3   4  13    3.84    0.50
   3   4 -13   -0.02    0.12
   3   4 -12   26.25    1.58
  -3   4  12   32.43    1.65
  -3   4  11   11.86    1.00
   3   4 -11   10.41    1.07
   3   4 -10   22.13    1.23
  -3   4  10   24.96    1.47
  -3   4  10   24.15    1.57
  -3   4   9    0.34    0.45
   3   4  -9   -0.40    0.46
  -3   4   9   -0.29    0.45
  -3   4   8  101.06    6.01
  -3   4   8  101.58    6.21
  -3   4   8  108.39    4.14
   3   4  -8   94.89    3.61
   3   4  -7    4.97    1.45
  -3   4   7    6.99    1.59
  -3   4   7    9.08    0.94
   3   4  -7    7.63    0.72
  -3   4   7    5.79    1.34
  -3   4   6  456.67   16.84
   3   4  -6  441.40   13.58
  -3   4   6  411.76   15.58
   3   4  -5    4.27    1.05
  -3   4   5    6.09    1.41
  -3   4   5    5.01    1.02
   3   4  -4  224.58    8.51
  -3   4   4  225.92    8.53
   3   4  -4  225.30    8.98
   3   4  -3   31.06    2.19
  -3   4   3   34.15    1.87
  -3   4   2  240.51    9.80
   3   4  -2  211.39    8.51
  -3   4   2  224.27    7.84
  -3   4   1    1.21    0.50
  -3   4   0   68.78    3.20
  -3   4   0   64.92    3.89
  -3   4  -1   27.52    2.31
   3   4   1   38.51    2.67
  -3   4  -2  616.79   21.65
  -3   4  -2  631.09   22.24
   3   4   3   82.31    3.82
  -3   4  -3   66.59    4.02
  -3   4  -3   67.00    3.92
   3   4   3   91.97    4.52
  -3   4  -4   30.16    2.41
   3   4   4   43.20    2.87
   3   4   4   36.23    2.50
  -3   4  -4   29.63    2.83
   3   4   4   30.06    1.56
  -3   4  -4   41.40    1.87
  -3   4  -4   36.82    1.61
   3   4   5   85.42    4.27
   3   4   5   73.81    4.29
   3   4   5   75.38    3.05
  -3   4  -5   68.87    4.85
  -3   4  -5   89.48    3.39
  -3   4  -5   78.58    3.03
  -3   4  -6  290.35   12.70
  -3   4  -6  277.46    9.36
   3   4   6  308.92   11.72
   3   4   6  270.56    9.53
  -3   4  -7    1.98    0.61
  -3   4  -7    1.63    0.41
  -3   4  -8  241.40    8.24
  -3   4  -8  258.21    8.65
   3   4   8  253.26    8.60
  -3   4  -8  269.53    8.96
   3   4   9   13.43    1.08
  -3   4  -9    9.61    1.13
  -3   4  -9   12.33    1.18
  -3   4  -9   11.19    1.11
  -3   4 -10  121.83    4.76
  -3   4 -10  129.76    5.01
  -3   4 -10  115.27    4.84
   3   4  11    2.90    0.55
  -3   4 -11    2.12    0.56
   3   4  12    2.52    0.44
  -3   4 -12    2.13    0.47
  -3   4 -13    9.75    0.61
   3   5 -14    0.88    0.21
  -3   5  14    0.75    0.20
   3   5 -13   17.03    1.03
  -3   5  13   20.21    1.04
   3   5 -12    1.76    0.49
  -3   5  12    1.97    0.46
   3   5 -11   12.89    1.10
   3   5 -11   11.33    0.77
  -3   5  11   14.43    1.10
   3   5 -10   19.59    1.45
  -3   5  10   21.36    1.46
   3   5 -10   22.42    1.22
  -3   5   9   55.71    2.60
   3   5  -9   52.02    2.24
   3   5  -8   13.29    1.21
  -3   5   8   16.57    2.38
   3   5  -8   18.66    1.20
   3   5  -7   29.25    1.83
  -3   5   7   33.99    3.46
  -3   5   6   47.97    4.19
   3   5  -6   46.96    2.72
   3   5  -6   54.84    2.31
   3   5  -6   49.94    2.02
  -3   5   6   51.63    2.51
  -3   5   5  147.34    5.29
  -3   5   5  137.79    7.73
  -3   5   5  141.94    5.38
   3   5  -5  138.00    4.97
   3   5  -5  134.44    4.72
   3   5  -5  130.48    4.91
  -3   5   4    3.88    0.74
  -3   5   4    3.30    1.32
   3   5  -4    3.54    0.57
  -3   5   4    3.30    0.60
   3   5  -4    5.07    0.58
  -3   5   3   87.09    5.57
   3   5  -3   92.29    3.49
   3   5  -3   81.90    4.46
   3   5  -3   88.28    3.34
  -3   5   3   95.94    4.07
   3   5  -2   39.05    1.84
  -3   5   2   40.47    3.43
   3   5  -2   36.77    2.69
  -3   5   2   38.97    2.35
  -3   5   1  294.86   10.46
   3   5   0   69.20    4.01
  -3   5   0   61.27    4.24
  -3   5   0   67.07    3.40
  -3   5  -1   15.99    0.95
  -3   5  -1   18.54    2.21
   3   5   1   18.71    1.99
  -3   5  -1   20.51    1.17
  -3   5  -1   16.94    0.96
  -3   5  -2   13.67    1.94
  -3   5  -2   17.06    1.08
   3   5   2   14.50    1.78
  -3   5  -2   13.40    0.89
  -3   5  -3  190.95    6.33
  -3   5  -3  161.72    7.89
   3   5   3  221.55    8.40
   3   5   3  161.20    6.21
  -3   5  -3  191.56    6.34
  -3   5  -3  236.59    6.76
  -3   5  -4  106.86    3.93
  -3   5  -4  108.59    3.97
   3   5   4  120.06    5.51
  -3   5  -4  134.01    4.42
   3   5   4   93.45    3.87
   3   5   5    5.47    1.04
  -3   5  -5    5.17    0.65
  -3   5  -5    6.65    0.83
   3   5   5    4.67    0.62
  -3   5  -5    5.11    0.66
  -3   5  -6  120.99    4.46
   3   5   6  115.13    4.53
  -3   5  -7  121.24    4.38
  -3   5  -7  125.40    4.84
   3   5   7  113.14    4.48
  -3   5  -8   69.33    3.19
  -3   5  -8   67.14    2.72
  -3   5  -9    2.16    0.41
  -3   5  -9    2.57    0.66
  -3   5 -10   24.55    1.57
   3   5  10   29.37    1.57
  -3   5 -11   18.51    1.24
   3   5  11   29.16    1.39
   3   5  12    1.83    0.35
  -3   5 -12    1.26    0.31
  -3   6  13    5.71    0.45
   3   6 -12    2.93    0.36
   3   6 -12    2.87    0.40
  -3   6  12    3.39    0.47
   3   6 -11    6.17    0.66
  -3   6  11    6.75    0.72
   3   6 -10    0.41    0.39
   3   6 -10    0.36    0.35
   3   6  -9    3.01    0.61
   3   6  -9    2.58    0.54
  -3   6   9    3.06    0.66
  -3   6   8   40.50    2.11
   3   6  -8   39.23    1.90
  -3   6   7   59.08    4.99
   3   6  -7   66.01    2.77
  -3   6   7   62.58    2.92
   3   6  -7   58.04    2.74
   3   6  -6   43.51    2.24
  -3   6   6   53.90    2.57
  -3   6   6   52.88    4.69
   3   6  -6   53.24    2.40
   3   6  -6   49.55    2.95
  -3   6   5    0.60    0.42
  -3   6   5   -0.10    0.48
  -3   6   5    0.17    0.84
   3   6  -5    0.19    0.32
   3   6  -5    0.03    0.40
   3   6  -5    0.80    0.36
   3   6  -5    0.07    0.57
  -3   6   4   13.47    1.41
  -3   6   4   12.61    2.30
  -3   6   4   10.66    1.02
   3   6  -4   12.38    0.93
  -3   6   3  143.84    5.80
  -3   6   3  171.18    9.11
   3   6  -3  159.75    5.84
  -3   6   3  185.92    6.80
   3   6  -3  163.84    5.73
  -3   6   3  169.15    5.56
  -3   6   2  111.54    4.92
  -3   6   2  111.59    3.78
  -3   6   2  106.54    6.73
   3   6  -2   97.03    3.90
   3   6  -2  104.06    4.00
  -3   6   2   99.96    3.61
  -3   6   1    8.50    1.26
   3   6  -1    8.58    0.80
  -3   6   1    8.47    0.67
  -3   6   1    8.97    0.75
   3   6  -1    6.69    0.76
  -3   6   1    7.87    0.63
   3   6   0   81.12    3.09
  -3   6   0   84.11    4.18
  -3   6   0   77.44    5.52
  -3   6   0   75.03    2.89
   3   6   0   78.57    4.66
   3   6   0   73.33    2.86
  -3   6   0   74.37    2.86
  -3   6  -1  153.54    8.16
   3   6   1  151.10    5.27
  -3   6  -1  151.24    5.29
   3   6   1  158.75    7.31
   3   6   1  163.65    5.39
  -3   6  -1  148.50    5.26
  -3   6  -2    2.33    0.50
  -3   6  -2    0.74    0.79
   3   6   2    1.39    0.37
   3   6   2    1.59    0.88
  -3   6  -2    1.94    0.45
   3   6   3   90.56    4.84
   3   6   3   71.91    2.96
  -3   6  -3   76.05    4.94
  -3   6  -3   86.22    3.19
  -3   6  -4   12.49    0.99
   3   6   4   11.06    0.88
  -3   6  -5   46.15    2.13
  -3   6  -5   46.55    2.35
   3   6   5   41.11    2.03
   3   6   6    0.69    0.40
  -3   6  -6    0.49    0.43
   3   6   7    6.45    0.75
  -3   6  -7    6.52    0.74
  -3   6  -7    7.20    0.91
  -3   6  -8    0.38    0.36
  -3   6  -8    0.54    0.49
   3   6   8    1.21    0.45
  -3   6  -9   69.43    2.67
  -3   6  -9   62.89    2.96
  -3   6 -10    6.73    0.70
  -3   6 -11    5.48    0.52
  -3   7  11    1.01    0.31
   3   7 -11    1.01    0.29
  -3   7  10    7.69    0.70
   3   7 -10    6.43    0.59
   3   7  -9    0.17    0.29
   3   7  -9    0.10    0.36
  -3   7   9   -0.06    0.38
   3   7  -8    0.73    0.37
   3   7  -8    0.98    0.46
  -3   7   8    1.01    0.43
   3   7  -7    4.76    0.73
  -3   7   7    5.56    0.75
   3   7  -6   46.61    2.78
  -3   7   6   43.22    2.20
   3   7  -6   44.58    2.20
   3   7  -5    1.02    0.74
  -3   7   5    0.99    0.44
   3   7  -4   26.78    1.63
  -3   7   4   24.39    3.40
   3   7  -4   27.43    2.39
  -3   7   4   22.59    1.46
   3   7  -4   28.40    1.53
   3   7  -3   15.76    1.15
  -3   7   3   16.87    2.85
   3   7  -3   13.41    1.78
   3   7  -2   47.04    2.36
  -3   7   2   57.53    5.17
  -3   7   2   55.89    3.36
  -3   7   2   54.88    2.27
   3   7  -1    1.70    0.55
  -3   7   1    2.09    0.46
  -3   7   1    1.59    0.40
  -3   7   0   50.00    2.18
  -3   7   0   53.44    2.30
  -3   7  -1    8.58    1.82
  -3   7  -1    6.06    0.70
   3   7   1    5.77    0.78
  -3   7  -1    7.97    0.81
  -3   7  -2   74.27    5.36
   3   7   2   80.36    3.12
   3   7   2   75.24    3.32
  -3   7  -2   87.41    3.26
   3   7   3    2.66    0.50
   3   7   3    2.72    0.58
  -3   7  -4    5.87    0.72
   3   7   4    4.63    0.63
   3   7   4    4.46    0.63
   3   7   4    4.52    0.56
  -3   7  -5    7.43    0.80
   3   7   5    7.44    0.76
   3   7   5    7.67    0.72
   3   7   5    7.41    0.71
  -3   7  -6   39.27    1.82
   3   7   6   32.92    1.73
   3   7   6   34.21    1.53
   3   7   6   33.86    1.71
   3   7   7    1.90    0.44
  -3   7  -7    2.08    0.49
  -3   7  -7    2.36    0.59
   3   7   7    1.81    0.44
  -3   7  -8   14.05    0.89
   3   7   8   13.76    0.94
   3   7   8   15.79    1.00
   3   7   9    2.04    0.36
   3   7   9    3.04    0.43
  -3   7 -10    0.51    0.21
   3   7  10    0.83    0.22
  -3   8  10    2.34    0.28
   3   8 -10    2.07    0.29
  -3   8   9    7.11    0.57
   3   8  -9    7.32    0.59
   3   8  -9    7.46    0.58
   3   8  -8   -0.09    0.36
  -3   8   8   -0.02    0.26
  -3   8   7   22.27    1.24
   3   8  -7   26.31    1.36
  -3   8   6    0.96    0.33
   3   8  -5    1.30    0.67
   3   8  -5    0.97    0.47
  -3   8   5    1.16    0.32
   3   8  -4    5.45    1.11
   3   8  -4    3.53    0.62
   3   8  -3   30.13    2.52
   3   8  -3   28.47    1.60
   3   8  -3   26.80    1.56
   3   8  -2    2.46    1.03
   3   8  -2    3.29    0.58
   3   8  -2    2.69    0.58
   3   8  -1   -0.18    0.39
  -3   8   1    0.34    0.38
   3   8   0   25.46    1.31
   3   8   0   18.15    2.20
  -3   8   0   26.62    1.40
   3   8   0   20.12    1.38
  -3   8  -1   64.25    2.49
  -3   8  -1   61.99    2.53
   3   8   1   53.99    3.75
   3   8   1   51.01    2.51
   3   8   2    8.92    1.49
   3   8   2    7.93    0.81
  -3   8  -2    8.62    0.79
  -3   8  -2    7.64    0.80
  -3   8  -3    1.97    0.52
   3   8   3    3.02    0.53
   3   8   3    2.40    0.87
  -3   8  -3    2.79    0.58
   3   8   4    1.81    0.75
  -3   8  -4    1.44    0.47
   3   8   4    2.75    0.46
   3   8   5   11.61    0.73
  -3   8  -5   12.63    0.90
  -3   8  -6    1.40    0.39
   3   8   6    0.01    0.07
   3   8   7    0.04    0.07
   3   8   7    0.01    0.05
   3   9  -8    2.96    0.29
   3   9  -7    1.51    0.29
   3   9  -6   -0.03    0.28
   3   9  -6   -0.03    0.24
   3   9  -5    2.83    0.40
   3   9  -5    3.37    0.47
   3   9  -4    4.68    0.48
   3   9  -4    3.22    0.47
   3   9  -3    0.01    0.09
   3   9  -3    0.47    0.30
   3   9  -2    0.27    0.57
   3   9  -2    0.07    0.26
   3   9  -1    0.04    0.10
   3   9   0    0.93    0.68
   3   9   1   -0.14    0.63
  -3   9  -2    2.16    0.39
   3   9   2    2.12    0.73
   3   9   3    6.38    0.95
  -3   9  -3    4.57    0.49
   3   9   4   19.10    1.30
  -3   9  -4   11.10    0.73
  -3   9  -5    0.32    0.21
  -3   9  -6    0.06    0.14
   4   0 -16    1.25    0.37
  -4   0  16    1.49    0.28
   4   0 -15   -0.20    0.48
  -4   0  15   -0.21    0.30
  -4   0  14   23.61    1.40
  -4   0  13   -0.63    0.52
   4   0 -12    7.19    2.34
  -4   0  12    7.34    1.82
   4   0 -11   -0.75    1.97
   4   0 -11   -0.47    0.69
  -4   0  11   -0.52    1.28
   4   0 -10   62.47    5.93
   4   0 -10   69.68    3.24
  -4   0  10   70.91    5.32
   4   0  -9   -0.12    0.43
   4   0  -9   -0.83    1.57
  -4   0   9   -0.15    0.83
  -4   0   8  300.83   11.63
   4   0  -8  242.56    8.63
   4   0  -7    0.03    0.34
  -4   0   7   -0.22    0.68
  -4   0   6 1838.07   58.31
  -4   0   5    0.50    0.55
  -4   0   4    2.71    0.83
   4   0  -3    0.37    0.46
  -4   0   3    0.68    0.51
  -4   0   2 3358.54  102.82
   4   0  -2 3372.46  102.67
   4   0  -1    0.39    0.36
  -4   0   1   -0.05    0.45
   4   0   0   58.53    2.88
   4   0   1    0.05    0.28
   4   0   2 2723.30   83.37
   4   0   3    0.18    0.43
   4   0   4 1138.76   36.49
   4   0   5   -0.27    0.51
   4   0   6  166.37    7.69
  -4   0  -6  159.90    5.71
   4   0   7   -0.51    0.77
  -4   0  -7    0.17    0.42
  -4   0  -7    0.34    0.87
   4   0   7    0.82    0.35
  -4   0  -8    9.68    2.22
   4   0   8   10.81    0.97
   4   0   8    9.07    1.85
  -4   0  -8   11.90    1.13
  -4   0  -9    0.17    0.56
   4   0   9    0.33    0.75
   4   0   9    0.20    0.34
  -4   0  -9    0.42    1.01
   4   0  10  381.94   16.63
  -4   0 -10  420.68   13.45
  -4   0 -11    0.17    0.59
  -4   0 -12  102.44    4.11
  -4   0 -13   -0.26    0.48
  -4   0 -13   -0.24    0.40
  -4   0 -14    9.20    0.64
   4  -1 -16    0.02    0.29
   4   1 -16   -0.11    0.29
   4  -1 -15   18.59    1.22
   4   1 -15   18.04    1.21
  -4   1  15   17.10    1.03
  -4  -1  15   17.15    1.02
   4  -1 -14   -0.18    0.60
  -4   1  14   -0.42    0.42
  -4  -1  14   -0.38    0.42
   4   1 -14   -0.07    0.57
  -4  -1  13    2.14    0.54
  -4   1  13    2.35    0.56
  -4  -1  12   21.18    2.91
  -4   1  12   18.62    2.84
   4   1 -12   18.63    3.37
   4  -1 -12   19.47    3.46
  -4   1  11  184.92    9.82
   4   1 -11  176.67   11.03
   4  -1 -11  171.81   10.90
   4   1 -11  187.79    6.94
   4  -1 -11  185.65    6.96
  -4  -1  11  179.04    9.63
  -4  -1  10  141.27    7.93
  -4   1  10  155.66    8.28
   4   1 -10  132.68    8.89
   4  -1 -10  133.75    8.95
   4   1 -10  132.87    5.33
   4  -1 -10  134.58    5.38
   4   1  -9   -0.04    0.51
   4   1  -9    0.21    1.46
   4  -1  -9   -1.04    1.60
   4  -1  -9   -0.04    0.47
  -4   1   9    0.15    1.05
  -4   1   9    0.66    0.33
  -4   1   8   12.86    2.04
   4   1  -8   13.03    1.10
   4  -1  -8   12.75    1.11
  -4  -1   8   15.09    2.13
  -4   1   7   73.43    4.55
   4   1  -7   58.70    2.71
   4  -1  -7   63.47    2.78
  -4  -1   7   74.75    4.55
  -4  -1   6    6.52    1.28
  -4   1   6    7.10    1.37
  -4  -1   5  152.58    6.89
  -4   1   5  158.39    6.98
  -4   1   4  296.32   11.01
  -4  -1   4  296.66   11.02
  -4   1   3  117.26    5.19
  -4  -1   3  115.85    5.18
   4  -1  -2  325.02   11.43
  -4  -1   2  325.18   11.53
  -4   1   2  334.21   11.56
   4   1  -2  324.24   11.39
   4   1  -1  908.58   27.89
  -4  -1   1  859.38   28.10
   4  -1  -1  885.64   27.89
  -4   1   1  867.58   28.08
   4   1   0  890.26   27.95
   4  -1   0  876.38   27.96
   4   1   1 1053.18   32.59
   4  -1   1 1018.60   32.59
   4   1   2   76.87    3.45
   4  -1   2   74.76    3.45
   4  -1   3  850.14   21.54
   4   1   3  964.63   21.80
   4  -1   4  166.37    7.33
   4   1   4  193.14    7.59
   4  -1   5 1073.72   37.37
   4   1   5 1250.84   37.74
  -4  -1  -6   14.21    1.07
  -4   1  -6   13.90    1.07
   4   1   6   15.18    1.94
   4   1   6   15.56    1.00
   4  -1   6   15.88    2.00
   4   1   7   30.50    3.05
   4  -1   7   32.39    3.10
  -4   1  -7   24.36    3.17
  -4  -1  -7   32.18    1.79
  -4   1  -7   34.77    1.87
   4   1   7   29.95    1.61
  -4  -1  -7   29.30    3.47
   4  -1   8   54.03    4.41
   4   1   8   53.56    4.37
  -4   1  -8   57.11    2.73
  -4   1  -8   51.39    4.88
  -4  -1  -8   43.87    4.64
   4   1   8   56.84    2.51
  -4  -1  -8   56.23    2.70
   4   1   9  164.10    8.80
  -4  -1  -9  164.33    6.11
  -4   1  -9  170.32    6.16
  -4   1  -9  139.88    9.12
  -4  -1  -9  130.27    8.99
   4  -1   9  145.26    8.51
   4   1   9  161.92    5.87
   4  -1  10    2.70    1.15
   4   1  10    1.84    0.96
  -4   1 -10    1.54    1.18
  -4   1 -10    2.59    0.78
  -4  -1 -10    2.17    0.73
   4   1  10    2.55    0.56
  -4  -1 -10    2.24    1.28
  -4  -1 -11    0.92    0.65
  -4   1 -11    1.09    0.66
  -4   1 -12   11.87    1.12
  -4  -1 -12   12.70    1.13
  -4  -1 -12    9.18    1.06
  -4   1 -12   10.43    1.10
  -4   1 -13   34.80    1.63
  -4   1 -13   23.84    1.51
  -4  -1 -13   26.32    1.55
  -4  -1 -13   34.46    1.61
  -4   1 -14    2.14    0.35
  -4  -1 -14    1.69    0.32
   4   2 -16    4.92    0.41
  -4   2  15   12.86    0.82
   4  -2 -15   13.11    0.93
   4   2 -15   12.98    0.94
  -4  -2  15   12.18    0.79
   4   2 -14   16.31    1.24
   4  -2 -14   16.05    1.22
  -4  -2  14   15.33    1.03
  -4   2  14   17.88    1.11
  -4  -2  13   14.12    1.07
  -4   2  13   13.95    1.10
  -4   2  13   13.52    0.88
  -4   2  12    4.47    0.71
  -4  -2  12    2.57    0.57
   4   2 -12    2.83    1.57
  -4   2  12    3.26    0.55
   4  -2 -12    2.14    1.51
   4   2 -11    6.10    2.32
   4  -2 -11    4.17    2.10
  -4  -2  11    6.03    1.91
  -4   2  11    4.35    1.75
  -4   2  11    8.12    0.81
  -4   2  10   70.44    5.33
  -4  -2  10   66.72    5.16
   4   2 -10   59.35    5.76
   4  -2 -10   59.30    5.82
  -4   2  10   71.36    2.95
   4   2 -10   65.80    3.19
  -4  -2   9  105.50    6.43
  -4   2   9  106.00    6.55
   4   2  -9   92.72    7.04
   4  -2  -9   91.61    7.03
  -4   2   9  113.38    4.10
   4   2  -9   96.62    4.19
   4  -2  -9   98.05    4.23
  -4  -2   8   57.47    4.29
   4   2  -8   53.83    4.92
   4  -2  -8   46.10    4.60
   4   2  -8   52.83    2.72
  -4   2   8   57.37    4.31
   4   2  -8   51.52    2.55
   4  -2  -8   50.53    2.55
  -4   2   8   55.56    2.49
  -4  -2   7  182.23    8.71
  -4   2   7  207.98    9.11
  -4  -2   6   88.23    4.92
  -4   2   6   79.72    4.79
  -4   2   5  873.59   28.66
  -4  -2   5  851.39   28.53
  -4  -2   4   99.69    4.85
  -4   2   4   95.41    4.80
  -4  -2   3  513.38   17.67
  -4   2   3  527.47   17.68
   4   2  -2  281.16   10.02
   4  -2  -2  267.07   10.00
  -4   2   2  286.02   10.05
  -4  -2   2  265.20    9.98
   4  -2  -1 1752.87   54.93
   4   2  -1 1798.14   54.91
   4   2   0  316.25   10.69
   4  -2   0  297.94   10.66
   4   2   1  108.79    4.57
   4  -2   1  111.40    4.67
  -4   2  -1   97.25    4.29
   4   2   2  102.97    4.47
   4  -2   2  107.48    4.59
   4   2   3 1550.90   42.47
   4  -2   3 1406.35   42.34
   4  -2   4   30.60    2.47
   4   2   4   37.88    2.63
   4  -2   5   -0.19    0.89
   4   2   5    1.11    0.73
   4  -2   6  206.56    9.77
   4   2   6  243.95   10.15
  -4  -2  -6  235.02    7.98
  -4   2  -6  215.81    7.87
   4   2   6  252.41    7.87
   4  -2   7   15.60    2.26
   4   2   7   20.45    2.48
  -4  -2  -7   16.37    1.30
  -4   2  -7   15.35    1.28
   4   2   7   19.28    1.22
  -4   2  -7   12.09    2.29
  -4  -2  -7   12.39    2.34
   4  -2   8   61.57    4.87
   4   2   8   68.35    5.02
  -4   2  -8   61.77    5.43
  -4  -2  -8   60.44    5.48
  -4   2  -8   69.63    3.16
  -4  -2  -8   70.07    3.13
   4   2   8   70.51    2.95
  -4   2  -9   92.46    7.35
  -4   2  -9  114.53    4.68
   4  -2   9  100.57    6.74
   4   2   9  110.39    6.91
  -4  -2  -9   96.41    7.51
  -4  -2  -9  118.50    4.68
   4   2   9  123.52    4.47
  -4  -2 -10   28.61    1.85
  -4   2 -10   28.61    1.89
   4   2  10   32.87    1.77
  -4  -2 -11  124.66    5.05
  -4   2 -11  128.81    5.11
  -4   2 -12   18.51    1.14
  -4   2 -12   19.02    1.39
  -4  -2 -12   19.28    1.42
  -4   2 -12   22.12    1.41
  -4   2 -13    5.03    0.41
  -4  -2 -13    6.90    0.65
  -4   2 -13    5.01    0.58
  -4  -2 -13    4.54    0.56
  -4   2 -13    7.07    0.68
   4  -3 -15    6.25    0.52
   4   3 -15    6.94    0.54
   4  -3 -14   12.84    0.98
   4   3 -14   13.90    1.02
  -4   3  14   14.45    0.92
  -4  -3  14   14.16    0.88
  -4   3  14   14.15    0.79
   4  -3 -13    0.26    0.48
  -4  -3  13    1.00    0.41
  -4   3  13    0.79    0.41
   4   3 -13    0.20    0.50
  -4   3  13    1.38    0.37
  -4  -3  12   58.77    2.63
  -4   3  12   62.32    2.72
  -4   3  12   63.10    2.66
  -4   3  11   23.64    1.49
  -4  -3  11   20.55    2.86
  -4   3  11   20.01    2.89
   4  -3 -11   15.04    2.91
  -4  -3  11   23.27    1.44
  -4   3  11   21.75    1.41
   4   3 -11   18.12    3.17
   4   3 -10   -0.22    1.02
   4  -3 -10    2.91    1.58
  -4  -3  10    1.10    0.95
  -4   3  10    0.83    0.97
  -4   3  10    0.28    0.43
  -4  -3  10    0.45    0.41
  -4   3  10    0.27    0.41
   4   3  -9    6.38    2.03
   4  -3  -9    5.95    1.83
  -4   3   9    8.54    0.89
  -4  -3   9    8.37    0.85
  -4  -3   9    6.34    1.69
  -4   3   9    6.97    1.78
  -4   3   9    9.43    0.97
  -4  -3   8  186.13    8.96
  -4   3   8  194.93    9.21
   4   3  -8  148.03    9.26
   4  -3  -8  146.35    9.20
  -4  -3   8  182.38    6.33
  -4   3   8  197.56    6.43
  -4   3   8  199.27    6.65
   4   3  -8  178.07    6.10
   4   3  -8  167.19    6.69
  -4  -3   7  134.15    6.85
  -4   3   7  139.71    7.03
   4  -3  -7  110.57    7.22
  -4  -3   7  126.53    4.60
   4   3  -7   99.11    7.03
  -4   3   7  134.82    4.92
  -4   3   7  130.20    4.63
  -4  -3   6   15.04    0.96
  -4  -3   6   16.13    2.02
  -4   3   6   17.48    1.03
  -4   3   6   14.67    1.94
  -4  -3   5   59.69    3.75
  -4   3   5   57.67    3.72
  -4  -3   4  556.18   19.22
  -4   3   4  562.98   19.22
  -4  -3   3    1.05    0.58
  -4   3   3    1.43    0.59
  -4  -3   2  178.35    7.21
  -4   3   2  194.64    7.28
   4  -3  -1   83.98    4.06
   4   3  -1   84.13    4.03
   4  -3   0  504.30   17.17
  -4   3   0  514.14   17.67
   4   3   0  531.44   17.17
   4  -3   1    7.25    1.01
  -4   3  -1    7.08    1.09
   4   3   1    9.52    1.10
   4   3   2    1.43    0.66
   4  -3   2    2.26    0.74
  -4   3  -2    0.83    0.46
   4   3   3   25.11    2.10
   4  -3   3   26.16    2.18
  -4   3  -3   23.08    1.81
   4   3   4 1214.65   34.17
   4   3   4 1251.99   34.15
   4   3   5  202.52    7.82
   4   3   5  185.19    8.06
  -4   3  -6  114.46    4.06
   4  -3   6  107.04    6.20
   4   3   6  123.65    6.43
  -4   3  -6  124.67    4.52
  -4  -3  -6  121.79    4.49
  -4   3  -6  113.61    6.96
  -4  -3  -6  107.17    6.96
   4   3   6  114.43    4.30
   4  -3   7   34.01    3.32
   4   3   7   38.79    3.43
  -4   3  -7   38.20    4.03
  -4  -3  -7   32.66    3.85
  -4   3  -7   37.98    2.05
  -4  -3  -7   38.53    2.01
   4   3   7   38.07    1.91
   4  -3   8   89.49    6.24
   4   3   8  103.46    6.44
  -4  -3  -8  113.74    4.37
  -4  -3  -8  100.58    7.40
  -4   3  -8  113.41    4.43
   4   3   8  109.28    4.21
  -4   3  -8   97.52    7.15
  -4   3  -9   64.30    2.94
   4   3   9   49.80    4.86
   4   3   9   62.07    4.89
   4  -3   9   54.28    4.71
  -4  -3  -9   62.75    2.89
   4   3   9   66.20    2.82
   4  -3   9   44.65    4.54
  -4   3 -10   54.64    2.64
   4   3  10   64.46    2.70
  -4  -3 -10   57.05    2.70
  -4   3 -10   55.95    2.73
  -4   3 -11    3.47    0.69
  -4   3 -11    3.74    0.60
  -4  -3 -11    3.26    0.63
  -4   3 -11    2.52    0.65
  -4  -3 -11    2.46    0.64
   4   3  11    3.60    0.58
  -4  -3 -12   18.33    1.06
  -4   3 -12   18.12    1.10
  -4   3 -12   14.91    1.05
  -4  -3 -12   14.06    1.03
  -4   3 -12   16.08    0.98
  -4   4  14   10.08    0.63
   4   4 -14    9.67    0.72
  -4   4  13   18.67    1.09
   4   4 -12   -0.43    0.61
  -4   4  12    0.79    0.42
  -4   4  11   48.81    2.28
  -4   4  11   51.97    2.44
  -4   4  10   12.85    1.03
  -4   4  10   13.34    1.17
   4   4 -10   12.74    0.88
  -4   4   9   61.07    4.97
  -4   4   9   65.71    2.81
   4   4  -9   66.23    2.69
  -4   4   9   71.10    3.12
  -4   4   8   17.80    2.57
   4   4  -8   18.81    1.16
  -4   4   8   21.09    1.50
   4   4  -8   15.99    1.42
  -4   4   7  106.58    6.50
  -4   4   7  100.52    5.86
   4   4  -7   98.68    4.15
   4   4  -7  102.48    3.83
  -4   4   6   99.51    6.32
  -4   4   6  103.04    5.72
   4   4  -6  103.80    4.14
  -4   4   5  385.31   15.76
  -4   4   5  364.00   14.33
   4   4  -5  349.32   13.47
  -4   4   4    2.34    1.12
   4   4  -4    2.20    0.68
  -4   4   4    2.02    0.67
  -4   4   3   77.03    5.01
   4   4  -3   79.20    4.13
   4   4  -2  157.10    6.89
  -4   4   1  595.27   21.22
  -4   4   0  119.09    6.09
   4   4   0  128.36    6.03
  -4   4  -1   30.15    2.51
   4   4   1   37.42    2.82
   4   4   1   34.47    2.24
   4   4   2   45.28    2.79
  -4   4  -2   46.63    3.15
   4   4   2   54.55    3.54
  -4   4  -3   88.97    3.19
  -4   4  -3   73.14    2.89
  -4   4  -3   68.51    4.11
   4   4   3   94.59    4.84
   4   4   3   83.59    4.23
  -4   4  -4   20.54    1.10
  -4   4  -4   23.69    1.33
   4   4   4   19.56    2.11
  -4   4  -4   14.47    1.59
   4   4   4   23.29    2.22
  -4   4  -4   12.17    2.05
   4   4   4   16.74    1.08
  -4   4  -5    3.07    0.47
  -4   4  -5    3.67    0.62
   4   4   5    2.51    0.91
   4   4   5    3.13    0.97
   4   4   5    2.71    0.48
  -4   4  -6   10.68    0.80
  -4   4  -6   10.97    1.01
   4   4   6    8.81    0.85
  -4   4  -7  234.13    7.64
  -4   4  -7  199.90    6.98
  -4   4  -8    5.70    0.85
  -4   4  -8    5.80    0.80
   4   4   8    6.18    0.78
  -4   4  -9    0.07    0.48
  -4   4  -9    0.38    0.44
   4   4   9    0.36    0.43
  -4   4 -10    2.87    0.60
  -4   4 -10    2.11    0.51
   4   4  10    3.33    0.61
  -4   4 -11   52.86    2.47
   4   4  11   73.10    2.68
  -4   4 -12   10.75    0.69
  -4   5  14    1.01    0.21
   4   5 -13    0.23    0.26
  -4   5  13   -0.02    0.26
   4   5 -12    0.36    0.36
  -4   5  12    0.05    0.34
   4   5 -11    0.34    0.38
   4   5 -11   -0.08    0.28
  -4   5  11   -0.16    0.48
  -4   5  10    2.72    0.63
   4   5 -10    2.11    0.56
   4   5 -10    1.94    0.45
   4   5  -9   58.42    2.80
   4   5  -9   62.10    2.61
   4   5  -8  109.81    4.32
  -4   5   8  110.46    6.99
   4   5  -7  105.51    4.36
  -4   5   7  112.04    7.39
   4   5  -7  120.62    4.41
  -4   5   7  129.01    4.83
   4   5  -6  217.09    7.25
  -4   5   6  208.15   11.16
   4   5  -6  205.02    7.67
   4   5  -6  233.58    7.65
  -4   5   6  249.29    8.09
  -4   5   5   56.42    2.78
  -4   5   5   49.56    4.67
   4   5  -5   57.87    2.28
   4   5  -5   53.44    2.43
   4   5  -5   54.72    2.47
  -4   5   4   84.89    5.96
   4   5  -4   73.41    3.08
  -4   5   4   86.40    3.62
   4   5  -4   89.28    3.16
   4   5  -4   82.53    3.31
   4   5  -4   73.26    4.19
  -4   5   3  142.93    4.66
   4   5  -3  128.85    4.71
   4   5  -3  130.47    6.17
   4   5  -3  141.15    5.03
   4   5  -2    2.42    0.85
  -4   5   2    2.87    0.37
  -4   5   2    3.65    0.44
   4   5  -2    2.96    0.55
  -4   5   1   34.59    1.61
  -4   5   1   33.19    3.26
  -4   5   1   38.88    1.71
  -4   5   0  288.00   12.34
   4   5   0  329.00   12.28
   4   5   0  303.94    9.75
  -4   5   0  303.83    9.71
  -4   5  -1    2.46    0.49
  -4   5  -1    1.61    0.84
   4   5   1    1.05    0.79
   4   5   1    1.91    0.38
  -4   5  -2   40.59    1.77
  -4   5  -2   43.83    1.95
  -4   5  -2   37.66    3.26
   4   5   2   44.39    3.35
   4   5   2   34.56    1.64
  -4   5  -3   59.15    2.45
  -4   5  -3   44.46    3.39
  -4   5  -3   52.26    2.20
   4   5   3   59.97    3.91
   4   5   3   47.78    2.13
  -4   5  -4  235.58    7.50
  -4   5  -4  217.43    7.16
   4   5   4  236.59    9.30
  -4   5  -5  111.74    4.08
   4   5   5  113.90    5.53
   4   5   5   99.66    4.09
  -4   5  -6  146.71    5.18
   4   5   6  131.21    6.18
   4   5   6  139.32    5.29
  -4   5  -7    5.93    0.67
  -4   5  -7    5.66    0.85
   4   5   7    5.25    0.72
  -4   5  -8   34.55    1.93
  -4   5  -8   31.67    1.53
  -4   5  -9   35.26    1.91
  -4   5 -10   15.70    1.10
   4   5  10   20.10    1.21
   4   5  11    0.19    0.30
  -4   5 -11    0.13    0.26
   4   5  12    2.64    0.31
  -4   6  13    0.02    0.20
   4   6 -12    0.02    0.05
  -4   6  12    0.34    0.29
   4   6 -11    1.15    0.31
   4   6 -11    1.38    0.35
  -4   6  11    1.05    0.41
   4   6 -10   69.22    2.60
   4   6 -10   62.89    2.64
   4   6  -9    7.40    0.76
   4   6  -9    9.39    0.82
  -4   6   9    8.92    0.95
   4   6  -8    4.32    0.68
  -4   6   8    4.05    0.74
   4   6  -8    4.06    0.60
  -4   6   7    0.18    0.79
  -4   6   7    0.58    0.49
   4   6  -7    0.28    0.48
  -4   6   6   60.51    5.30
   4   6  -6   68.20    3.67
  -4   6   6   77.66    3.38
   4   6  -6   69.06    3.09
   4   6  -6   75.48    2.86
   4   6  -5    8.18    0.73
  -4   6   5    5.14    1.58
   4   6  -5    7.33    0.85
  -4   6   5    7.96    0.96
  -4   6   4   24.89    3.22
  -4   6   4   22.69    1.61
   4   6  -4   27.30    1.46
  -4   6   3    4.51    1.56
   4   6  -3    4.74    0.68
  -4   6   3    4.15    0.69
   4   6  -3    4.76    0.71
   4   6  -2  166.87    5.58
   4   6  -2  154.63    5.32
   4   6  -2  146.62    7.25
   4   6  -2  164.27    5.66
  -4   6   2  134.49    5.52
  -4   6   1   47.06    2.00
  -4   6   1   49.32    4.42
   4   6  -1   47.87    2.28
   4   6  -1   45.87    2.05
  -4   6   1   53.06    2.15
  -4   6   0    3.98    0.53
   4   6   0    3.99    0.52
  -4   6   0    4.77    1.53
   4   6   0    2.36    0.99
   4   6   0    4.57    0.62
  -4   6   0    3.37    0.54
  -4   6  -1    3.50    0.54
  -4   6  -1    2.59    1.18
  -4   6  -1    2.96    0.54
   4   6   1    3.88    0.56
   4   6   1    3.35    0.51
   4   6   1    4.76    1.27
  -4   6  -2  112.41    6.62
   4   6   2  124.86    4.48
   4   6   2  124.54    6.39
  -4   6  -3   78.71    3.06
  -4   6  -3   91.26    3.43
  -4   6  -3   67.41    4.77
   4   6   3   75.14    3.05
   4   6   3   83.94    4.80
   4   6   3   67.77    2.90
  -4   6  -4   16.43    1.13
  -4   6  -4   18.45    1.34
   4   6   4   16.63    1.97
   4   6   4   14.85    1.04
  -4   6  -5   34.73    1.74
  -4   6  -5   32.97    1.91
   4   6   5   32.72    1.71
  -4   6  -6   43.38    1.98
  -4   6  -6   42.26    2.20
   4   6   6   39.40    2.00
  -4   6  -7   11.62    0.90
  -4   6  -7   12.85    1.12
   4   6   7   14.05    1.04
  -4   6  -8   13.30    1.09
  -4   6  -8   14.30    0.90
   4   6   8   15.60    1.08
  -4   6  -9    3.55    0.58
   4   6   9    4.68    0.60
  -4   6 -10    9.44    0.74
   4   6  10   12.76    0.81
   4   6  11    0.24    0.18
  -4   6 -11    0.27    0.15
  -4   7  11    1.30    0.32
  -4   7  10    9.43    0.78
   4   7 -10    9.25    0.66
  -4   7   9   16.68    1.14
   4   7  -9   15.41    1.00
   4   7  -8   11.93    0.94
  -4   7   8   10.70    0.97
   4   7  -7   86.71    3.37
  -4   7   7   78.93    3.42
  -4   7   6    5.59    0.77
   4   7  -6    7.36    1.11
   4   7  -6    7.02    0.86
   4   7  -5    0.32    0.36
  -4   7   5    0.14    0.37
   4   7  -5    0.66    0.68
  -4   7   4    0.47    0.36
  -4   7   4    0.85    1.05
   4   7  -4    1.01    0.80
   4   7  -4    1.12    0.45
  -4   7   3   99.31    7.10
   4   7  -3  101.11    3.57
   4   7  -3   87.42    3.59
   4   7  -2    5.05    0.71
   4   7  -2    4.50    0.69
  -4   7   1    6.97    1.86
   4   7  -1    6.62    0.75
   4   7  -1    5.68    0.76
  -4   7   0    2.89    0.52
  -4   7   0    2.43    1.28
   4   7   0    2.69    0.45
   4   7   0    3.55    0.55
  -4   7  -1  133.27    7.95
   4   7   1  159.99    5.40
  -4   7  -1  166.63    5.43
   4   7   1  123.46    5.48
   4   7   1  163.50    5.40
   4   7   2   40.03    1.87
  -4   7  -2   34.41    3.50
  -4   7  -2   41.27    2.00
  -4   7  -2   44.31    1.97
   4   7   2   31.68    1.92
  -4   7  -3   28.53    1.59
   4   7   3   27.18    1.48
   4   7   3   23.82    1.52
   4   7   4   15.46    1.11
   4   7   4   16.84    1.15
   4   7   4   15.12    1.00
  -4   7  -5  111.68    3.90
   4   7   5  103.90    3.91
   4   7   5   98.74    3.77
   4   7   5   97.88    3.78
  -4   7  -6    3.34    0.55
   4   7   6    3.90    0.58
   4   7   6    3.08    0.50
   4   7   6    3.21    0.43
  -4   7  -7    0.65    0.36
   4   7   7    0.61    0.38
   4   7   7    0.70    0.36
   4   7   8    0.17    0.28
   4   7   8    0.43    0.30
   4   7   9    5.31    0.47
   4   7   9    6.55    0.54
   4   8 -10    1.56    0.26
  -4   8  10    1.23    0.21
  -4   8   9    4.99    0.47
   4   8  -9    5.74    0.50
   4   8  -8    2.43    0.44
  -4   8   8    1.60    0.35
   4   8  -7    2.14    0.48
  -4   8   7    1.35    0.35
   4   8  -6   15.69    1.35
  -4   8   6   11.98    0.86
   4   8  -5   -0.24    0.57
   4   8  -5    0.27    0.42
  -4   8   5    0.11    0.23
   4   8  -4    0.69    0.43
   4   8  -4    1.37    0.77
   4   8  -3    3.27    0.60
   4   8  -3    2.31    0.90
   4   8  -3    4.31    0.64
   4   8  -2   12.49    1.00
   4   8  -2   11.42    1.67
   4   8  -2   10.79    0.93
   4   8  -1    5.67    0.74
   4   8  -1    6.12    0.70
   4   8   0   12.32    1.82
   4   8   0   16.48    1.01
   4   8   1   13.83    1.83
   4   8   1   10.68    0.95
   4   8   2   25.72    2.35
   4   8   2   23.86    1.41
   4   8   3    8.01    1.29
   4   8   3    7.33    0.69
  -4   8  -3    8.95    0.76
   4   8   4   13.78    1.44
   4   8   4   13.69    0.82
   4   8   5   14.08    1.19
  -4   8  -5   12.78    0.82
   4   8   5   13.07    0.65
   4   8   6    0.03    0.08
  -4   8  -6    9.31    0.65
  -4   8  -7    0.64    0.25
  -4   8  -8    0.05    0.14
   4   9  -7   -0.04    0.18
   4   9  -6    1.02    0.32
   4   9  -6    0.66    0.24
   4   9  -5    0.40    0.29
   4   9  -5    0.48    0.24
   4   9  -4   -0.05    0.08
   4   9  -4    4.54    0.49
   4   9  -3    1.43    0.34
   4   9  -3    2.24    0.71
   4   9  -2    0.82    0.60
   4   9  -2    0.68    0.28
   4   9  -1   -0.01    0.08
   4   9   0   11.00    1.38
   4   9   1   14.18    1.49
   4   9   1   10.44    0.78
  -4   9  -2    1.11    0.33
   4   9   2    0.94    0.54
   4   9   3   12.95    1.21
  -4   9  -3   10.44    0.70
   5   0 -16   -0.12    0.30
  -5   0  16    0.04    0.18
   5   0 -15    5.71    0.74
  -5   0  15    5.63    0.59
  -5   0  14    0.08    0.37
  -5   0  13   26.35    1.58
   5   0 -12   -1.02    1.46
  -5   0  12   -0.18    0.52
  -5   0  12   -0.70    0.91
   5   0 -11    0.25    1.33
  -5   0  11    1.74    1.08
  -5   0  11    1.31    0.51
   5   0 -10   -0.24    1.22
  -5   0  10   -0.33    1.33
  -5   0   9   20.33    2.74
   5   0  -8    0.31    0.44
  -5   0   8    0.27    0.70
  -5   0   7  152.01    7.56
  -5   0   7  151.10    5.30
  -5   0   6    1.17    0.84
  -5   0   6    0.73    0.30
  -5   0   5  433.48   15.83
  -5   0   4    0.25    0.57
   5   0  -3 3711.40  116.73
  -5   0   3 3925.63  116.97
  -5   0   2    0.43    0.62
   5   0  -2    0.86    0.58
   5   0  -1  138.45    5.60
  -5   0   1  128.91    5.79
   5   0   0   -0.23    0.39
   5   0   1  362.13   12.70
   5   0   2   -0.20    0.38
   5   0   3   49.99    3.07
  -5   0  -3   41.11    1.89
   5   0   4    0.52    0.59
   5   0   5  606.88   21.60
  -5   0  -5  620.50   19.44
   5   0   6    0.41    0.33
   5   0   6    0.48    0.71
  -5   0  -6   -0.16    0.42
   5   0   7  174.23    8.83
  -5   0  -7  179.15    6.48
  -5   0  -7  162.03    9.50
   5   0   7  179.28    6.38
   5   0   8    0.79    0.81
  -5   0  -8    0.91    0.58
  -5   0  -8   -0.21    0.91
   5   0   9  413.37   17.80
  -5   0  -9  375.46   18.54
  -5   0 -10    0.13    0.61
  -5   0 -11   76.45    3.37
  -5   0 -12    0.03    0.49
  -5   0 -13   27.21    1.52
  -5   0 -13   37.41    1.57
   5  -1 -16    0.91    0.33
   5   1 -16    0.85    0.33
   5  -1 -15   12.45    1.00
   5   1 -15   13.10    1.02
  -5  -1  15   12.86    0.87
  -5   1  15   13.09    0.88
  -5  -1  14   28.86    1.53
  -5   1  14   29.27    1.56
  -5  -1  13    0.28    0.39
  -5   1  13    0.61    0.41
   5   1 -12    0.50    1.10
   5  -1 -12    0.25    0.99
  -5  -1  12    0.17    0.82
  -5   1  12    0.53    0.80
  -5  -1  12    0.56    0.46
  -5   1  12    0.11    0.41
  -5  -1  11   16.89    2.65
   5   1 -11   12.63    2.89
   5  -1 -11   17.69    3.29
  -5  -1  11   16.78    1.25
  -5   1  11   16.01    1.25
  -5   1  11   14.23    2.48
  -5  -1  10  119.35    7.18
  -5   1  10  104.56    6.89
   5   1 -10   91.25    7.52
  -5  -1  10  115.17    4.36
  -5   1  10  118.45    4.40
   5  -1 -10   94.13    7.67
  -5   1  10  110.93    4.19
  -5  -1   9   31.35    3.36
  -5   1   9   33.44    3.48
  -5   1   9   36.60    1.82
  -5  -1   9   31.76    1.73
  -5   1   9   29.50    1.65
  -5  -1   8   16.50    1.12
  -5  -1   8   15.34    2.27
  -5   1   8   14.34    2.21
  -5   1   8   17.11    1.14
  -5  -1   7  109.68    6.19
  -5   1   7  116.74    6.35
  -5  -1   7  111.31    4.11
  -5   1   7  112.95    4.13
  -5  -1   6 1280.85   40.26
  -5   1   6 1314.80   40.37
  -5  -1   6 1185.76   37.47
  -5   1   6 1238.43   37.51
  -5  -1   5 1948.59   61.41
  -5   1   5 1937.91   61.42
  -5  -1   4 1164.14   37.72
  -5   1   4 1169.85   37.74
   5   1  -3  105.15    5.13
   5  -1  -3  107.99    5.19
  -5  -1   3  109.42    5.25
  -5   1   3  113.27    5.31
   5  -1  -2  306.07   11.22
  -5  -1   2  313.37   11.52
  -5   1   2  324.08   11.53
   5   1  -2  300.22   11.14
   5  -1  -1  322.47   11.58
   5   1  -1  334.09   11.58
   5   1   0  334.49   11.68
   5  -1   0  329.45   11.70
   5   1   1    3.01    0.73
   5  -1   1    2.37    0.67
   5   1   2  320.13   10.16
   5  -1   2  308.99   10.17
   5   1   3   30.66    2.36
   5  -1   3   26.54    2.27
  -5   1  -3   26.16    1.41
  -5  -1  -3   27.41    1.46
   5   1   4    7.99    1.34
   5  -1   4    7.61    1.32
   5  -1   5  200.36    9.24
   5   1   5  225.60    9.56
  -5   1  -5  212.11    7.46
   5   1   5  208.21    7.35
   5  -1   6  971.94   35.78
   5   1   6 1062.11   36.23
  -5   1  -6 1021.20   33.36
   5   1   6 1081.82   33.28
   5  -1   7  472.03   18.88
   5   1   7  505.18   19.12
  -5   1  -7  501.22   16.18
  -5  -1  -7  428.45   19.72
  -5  -1  -7  494.53   16.16
  -5   1  -7  457.67   19.87
   5   1   7  526.65   16.08
   5  -1   8   85.93    6.11
   5   1   8   88.88    6.15
  -5  -1  -8  105.53    4.22
  -5   1  -8   99.80    4.19
   5   1   8  107.17    4.03
  -5   1  -8   84.34    6.73
  -5  -1  -8   76.13    6.50
   5  -1   9    0.68    0.95
   5   1   9    0.68    0.84
  -5  -1  -9    1.30    0.65
  -5   1  -9    0.72    0.64
   5   1   9    0.04    0.40
  -5   1  -9    0.87    1.00
  -5  -1  -9    1.33    1.14
  -5  -1 -10  111.54    4.57
  -5   1 -10  114.81    4.63
  -5  -1 -11   22.61    1.56
  -5   1 -11   22.92    1.58
  -5  -1 -12    2.75    0.58
  -5   1 -12    2.65    0.61
  -5   1 -12    2.47    0.59
  -5  -1 -12    2.13    0.59
  -5  -1 -13   12.52    0.79
  -5   1 -13   13.09    0.82
  -5   1 -13    9.47    0.75
  -5  -1 -13    8.72    0.73
   5   2 -16    0.98    0.24
   5  -2 -15   -0.04    0.41
   5   2 -15   -0.13    0.43
  -5   2  15    0.16    0.28
  -5  -2  15    0.17    0.27
   5   2 -14    0.12    0.50
   5  -2 -14   -0.34    0.51
  -5  -2  14   -0.17    0.32
  -5   2  14   -0.12    0.35
  -5  -2  13    8.61    0.81
  -5   2  13    8.86    0.85
  -5  -2  12   19.14    1.32
  -5   2  12   21.21    1.38
  -5   2  12   18.32    1.17
  -5  -2  11  174.73    9.57
  -5   2  11  178.44    9.73
   5   2 -11  157.01   10.50
   5  -2 -11  153.88   10.48
  -5  -2  11  185.13    6.60
  -5   2  11  204.55    6.74
  -5   2  11  184.47    6.50
   5   2 -10    1.38    1.39
   5  -2 -10    3.04    1.62
  -5  -2  10    0.82    1.13
  -5   2  10    0.68    1.05
  -5   2  10    1.40    0.47
  -5  -2  10    1.80    0.52
  -5   2  10    1.17    0.51
  -5   2   9   13.83    1.12
  -5  -2   9   12.76    2.22
   5   2  -9   13.61    1.34
   5   2  -9   13.52    2.71
   5  -2  -9   10.35    2.44
  -5   2   9   16.32    1.16
  -5  -2   9   13.13    1.06
  -5   2   9   13.51    2.26
  -5  -2   8   27.16    3.01
  -5   2   8   24.01    2.86
   5   2  -8   25.97    1.76
  -5  -2   8   28.52    1.51
  -5   2   8   24.49    1.45
  -5   2   8   22.37    1.50
  -5  -2   7   70.80    4.70
  -5   2   7   73.01    4.80
  -5  -2   7   65.99    2.73
  -5   2   7   67.18    2.76
  -5  -2   6   17.85    2.18
  -5   2   6   18.98    2.26
  -5  -2   6   16.48    1.03
  -5   2   6   17.80    1.07
  -5  -2   5  219.26    9.35
  -5   2   5  224.86    9.43
  -5  -2   4  764.59   25.57
  -5   2   4  749.95   25.48
  -5  -2   3  111.24    5.45
  -5   2   3  113.75    5.48
   5   2  -2   20.00    1.83
   5  -2  -2   18.23    1.82
  -5  -2   2   17.37    1.77
  -5   2   2   17.99    1.79
   5  -2  -1   33.81    2.36
   5   2  -1   36.47    2.40
   5   2   0  438.65   14.98
   5  -2   0  434.15   15.02
   5   2   1 1508.20   47.09
   5  -2   1 1487.41   47.13
   5   2   2  174.24    6.83
   5  -2   2  166.85    6.83
  -5   2  -3    1.87    0.44
  -5  -2  -3    1.70    0.44
   5   2   3    2.13    0.75
   5  -2   3    2.65    0.84
   5   2   4  613.54   20.41
   5  -2   4  545.29   20.19
   5   2   5   95.31    5.50
   5  -2   5   88.23    5.46
  -5  -2  -5  111.57    3.92
  -5   2  -5   88.90    3.81
   5   2   5  108.02    3.82
   5   2   6   23.93    2.71
   5  -2   6   19.73    2.59
  -5  -2  -6   27.40    1.63
  -5   2  -6   23.70    1.58
   5   2   6   31.37    1.57
   5   2   7   15.27    2.43
  -5  -2  -7   14.74    1.34
  -5   2  -7   14.74    1.31
   5  -2   7   11.80    2.25
  -5   2  -7   11.58    2.55
   5   2   7   20.33    1.28
  -5  -2  -7   10.63    2.47
  -5   2  -8  320.00   16.90
  -5  -2  -8  356.17   17.45
   5   2   8  386.13   16.60
   5  -2   8  374.84   16.60
  -5  -2  -8  410.75   13.58
  -5   2  -8  414.41   13.64
   5   2   8  459.68   13.62
   5   2   9    0.67    0.87
   5  -2   9    0.52    0.79
  -5  -2  -9   -0.16    0.57
  -5   2  -9    0.41    0.57
   5   2   9    0.42    0.44
  -5   2 -10    1.65    0.48
   5   2  10    1.36    0.51
  -5  -2 -10    2.55    0.68
  -5   2 -10    1.89    0.67
  -5   2 -11    5.37    0.59
  -5  -2 -11    7.08    0.85
  -5   2 -11    6.26    0.85
  -5   2 -12   28.05    1.62
  -5  -2 -12   25.19    1.60
  -5  -2 -12   34.25    1.59
  -5   2 -12   33.46    1.61
  -5  -2 -13   19.43    0.91
  -5   2 -13   19.79    0.94
   5   3 -15    1.83    0.30
   5   3 -15    2.04    0.32
  -5  -3  14   -0.02    0.28
   5   3 -14    0.12    0.42
  -5   3  14   -0.04    0.28
  -5   3  14    0.07    0.22
   5  -3 -14   -0.28    0.44
  -5  -3  13   22.12    1.27
  -5   3  13   21.47    1.29
  -5   3  13   20.53    1.17
  -5   3  12    1.55    0.45
  -5   3  12    2.45    0.55
  -5  -3  12    2.50    0.52
   5   3 -11   32.59    4.26
   5  -3 -11   30.35    4.14
  -5  -3  11   34.56    3.73
  -5   3  11   39.29    4.02
  -5  -3  11   41.90    2.04
  -5   3  11   42.82    2.09
  -5   3  11   40.43    2.07
  -5  -3  10  134.71    7.82
  -5   3  10  141.18    8.06
  -5  -3  10  130.07    4.94
  -5   3  10  148.47    5.09
  -5   3  10  141.99    5.19
  -5  -3   9  187.00    9.36
  -5   3   9  190.35    9.52
   5   3  -9  154.08    9.81
   5  -3  -9  140.42    9.56
   5   3  -9  167.99    6.82
  -5  -3   9  181.34    6.35
  -5   3   9  195.71    6.45
  -5   3   9  184.97    6.64
  -5   3   8  103.11    4.03
  -5  -3   8  101.82    6.14
  -5   3   8   96.20    6.09
   5   3  -8   81.27    6.49
   5  -3  -8   75.41    6.31
   5   3  -8   89.10    4.02
  -5  -3   8   94.99    3.66
  -5   3   8   97.49    3.70
   5   3  -8   93.11    3.47
  -5  -3   7  134.41    7.11
  -5   3   7  142.75    7.32
   5   3  -7  124.49    4.97
   5   3  -7  135.21    4.62
  -5  -3   7  127.60    4.70
  -5   3   7  131.40    4.74
  -5  -3   6   23.75    2.53
  -5   3   6   21.71    2.50
  -5  -3   6   23.39    1.27
  -5   3   6   20.18    1.21
  -5  -3   5  198.27    8.79
  -5   3   5  200.61    8.81
  -5  -3   4    5.06    1.14
  -5   3   4    4.31    1.09
  -5  -3   3  119.69    5.89
  -5   3   3  134.08    6.05
   5  -3  -2    2.03    0.90
   5   3  -2    1.92    0.70
   5   3  -1  559.32   18.94
   5  -3  -1  550.19   18.97
   5  -3   0   85.13    4.32
  -5   3   0   77.87    4.33
   5   3   0   93.24    4.37
   5  -3   1  155.30    6.67
  -5   3  -1  148.60    6.60
   5   3   1  159.03    6.60
   5  -3   2  108.22    5.15
   5   3   2  110.25    5.07
   5   3   3  612.38   19.22
   5  -3   3  593.08   19.32
  -5   3  -4   27.23    1.32
  -5   3  -4   28.85    1.49
   5   3   4   26.91    2.57
   5  -3   4   23.61    2.51
  -5   3  -5  275.03    9.59
  -5   3  -5  293.74    9.91
   5   3   5  320.11   12.50
   5  -3   5  268.88   12.16
  -5  -3  -5  367.31   10.14
  -5   3  -5  297.33   10.00
   5   3   5  329.39   11.98
  -5   3  -6   31.46    1.72
   5   3   6   35.34    3.32
   5  -3   6   25.53    2.97
  -5  -3  -6   33.50    1.81
  -5   3  -6   30.25    1.80
   5   3   6   35.34    2.68
  -5   3  -6   20.49    3.05
  -5  -3  -6   29.49    3.57
   5   3   6   32.65    1.70
  -5   3  -7  226.40   12.38
  -5   3  -7  261.09    9.02
   5   3   7  266.23   11.99
   5  -3   7  222.60   11.55
  -5   3  -7  264.23    9.16
  -5  -3  -7  285.32    9.22
  -5  -3  -7  242.83   12.76
   5   3   7  283.05    9.12
  -5  -3  -8    4.50    1.91
  -5  -3  -8    7.37    0.93
  -5   3  -8    7.36    0.86
  -5   3  -8    7.23    0.96
   5   3   8   10.36    1.97
   5  -3   8    5.49    1.55
   5   3   8    8.64    0.91
  -5   3  -8    2.42    1.67
  -5   3  -9   12.33    1.05
  -5  -3  -9   13.51    1.18
  -5   3  -9   14.11    1.25
   5   3   9   15.19    1.17
  -5   3 -10    5.22    0.68
  -5   3 -10    6.61    0.84
  -5  -3 -10    6.35    0.79
   5   3  10    7.56    0.82
  -5  -3 -11   38.56    1.73
  -5   3 -11   31.70    1.54
  -5   3 -11   32.77    1.82
  -5  -3 -11   31.04    1.81
  -5   3 -11   38.48    1.79
  -5  -3 -12    4.46    0.44
  -5   3 -12    4.74    0.49
   5   4 -14    0.33    0.24
  -5   4  14    0.27    0.21
   5   4 -13    0.18    0.32
  -5   4  13    0.04    0.28
   5   4 -12   54.97    2.50
  -5   4  12   62.92    2.58
  -5   4  11    6.12    0.71
  -5   4  11    6.88    0.83
  -5   4  10   76.00    3.10
  -5   4  10   77.80    3.33
   5   4 -10   70.16    2.80
  -5   4   9    1.02    1.03
   5   4  -9    0.65    0.51
  -5   4   9    1.40    0.55
  -5   4   9    1.09    0.43
  -5   4   8   47.74    4.47
  -5   4   8   60.45    2.85
   5   4  -8   54.38    2.37
   5   4  -8   51.95    2.76
  -5   4   7   30.84    3.54
   5   4  -7   26.03    3.33
   5   4  -7   34.47    2.00
  -5   4   7   34.34    3.34
   5   4  -7   36.09    1.78
   5   4  -6    6.01    0.75
   5   4  -6    7.54    0.75
  -5   4   6    5.35    1.34
   5   4  -5   60.87    2.53
  -5   4   5   58.57    3.95
   5   4  -5   56.88    3.24
   5   4  -4  459.05   15.50
  -5   4   4  415.42   15.52
   5   4  -3   24.75    2.28
  -5   4   2   37.83    3.33
   5   4  -2   36.26    2.82
  -5   4   1   55.28    4.01
   5   4   0  974.50   30.43
  -5   4   0  937.63   31.24
   5   4   0  866.59   30.85
  -5   4  -1   29.34    2.59
   5   4   1   32.20    2.87
  -5   4  -1   32.99    1.44
   5   4   1   33.53    2.52
  -5   4  -2   41.10    1.71
   5   4   2   41.92    2.89
  -5   4  -2   35.94    2.83
   5   4   2   44.97    3.40
   5   4   2   34.52    1.67
  -5   4  -2   44.73    1.86
  -5   4  -3   56.74    2.28
  -5   4  -3   49.85    3.35
   5   4   3   73.40    4.38
  -5   4  -3   66.09    2.53
   5   4   3   58.27    3.71
   5   4   3   51.67    2.30
  -5   4  -4  344.39   10.92
   5   4   4  362.19   13.37
  -5   4  -4  384.58   11.28
   5   4   4  385.09   13.59
   5   4   4  299.26   10.99
  -5   4  -4  320.34   13.95
  -5   4  -5   26.22    1.38
  -5   4  -5   31.56    1.68
   5   4   5   31.71    2.73
   5   4   5   26.31    1.53
  -5   4  -6   57.50    2.36
   5   4   6   53.37    3.59
   5   4   6   54.91    2.56
  -5   4  -6   63.85    2.73
  -5   4  -7   39.43    1.80
  -5   4  -7   43.24    2.17
  -5   4  -7   43.87    2.16
  -5   4  -8    7.09    0.84
  -5   4  -8    7.24    0.84
   5   4   8    6.91    0.83
  -5   4  -9    1.11    0.47
  -5   4  -9    1.26    0.47
   5   4   9    0.93    0.49
  -5   4 -10    3.24    0.51
   5   4  10    4.84    0.64
  -5   4 -11    0.47    0.26
   5   4  12   39.59    1.51
  -5   5  14   -0.04    0.14
   5   5 -13    0.03    0.06
  -5   5  13    1.36    0.31
   5   5 -12    1.97    0.38
  -5   5  12    2.82    0.50
   5   5 -11   18.99    1.18
   5   5 -11   20.15    1.03
  -5   5  11   22.61    1.40
   5   5 -10   20.88    1.29
  -5   5  10   21.56    1.52
   5   5 -10   22.13    1.21
   5   5  -9   49.55    2.34
   5   5  -9   53.70    2.32
  -5   5   8    0.20    1.02
   5   5  -8    0.30    0.45
   5   5  -8    0.55    0.43
  -5   5   7    3.43    1.46
  -5   5   7    4.62    0.81
   5   5  -7    4.99    0.68
   5   5  -7    3.26    0.67
  -5   5   6   50.62    4.94
   5   5  -6   51.06    2.58
   5   5  -6   61.01    2.60
   5   5  -6   56.16    2.25
  -5   5   6   63.33    2.98
  -5   5   5   38.36    4.21
   5   5  -5   41.33    2.01
   5   5  -5   35.00    1.86
  -5   5   5   39.54    2.26
   5   5  -5   37.29    1.72
   5   5  -4    5.26    1.11
  -5   5   4    4.00    1.60
   5   5  -4    4.82    0.60
   5   5  -4    5.38    0.75
   5   5  -3    7.33    0.68
  -5   5   3    8.49    0.64
   5   5  -3    7.70    1.35
  -5   5   2  268.54   12.13
   5   5  -2  250.37    8.59
   5   5  -2  241.64   10.63
  -5   5   2  283.68    8.56
  -5   5   1   20.17    1.06
  -5   5   1   15.18    2.20
   5   5  -1   16.09    1.01
  -5   5   1   17.66    0.98
  -5   5   0   13.74    0.85
  -5   5   0   12.72    0.86
  -5   5   0   10.82    1.86
   5   5   0   11.85    1.88
   5   5   0   10.33    0.80
  -5   5  -1  111.53    6.43
   5   5   1  125.53    6.77
   5   5   1  128.76    4.48
  -5   5  -2  226.91    7.36
  -5   5  -2  262.82    7.68
  -5   5  -2  207.56    9.66
   5   5   2  255.55   10.40
   5   5   2  193.48    7.25
  -5   5  -3  181.45    5.94
  -5   5  -3  198.63    6.21
  -5   5  -3  135.73    7.22
   5   5   3  208.58    8.82
   5   5   3  154.61    5.85
  -5   5  -4    1.96    0.46
  -5   5  -4    3.12    0.56
   5   5   4    1.96    0.46
   5   5   4    2.00    0.98
  -5   5  -5    3.42    0.57
  -5   5  -5    4.93    0.73
   5   5   5    3.45    0.58
   5   5   5    4.55    1.12
   5   5   6   26.95    2.28
   5   5   6   30.42    1.72
  -5   5  -6   31.90    1.58
  -5   5  -6   32.90    1.82
  -5   5  -7   66.66    2.86
  -5   5  -7   61.29    2.49
   5   5   7   61.89    2.79
  -5   5  -8    5.74    0.73
  -5   5  -9   13.11    0.97
  -5   5 -10   10.44    0.77
   5   5  10   13.77    0.95
   5   5  11   22.42    1.06
  -5   6  13    5.70    0.43
  -5   6  12    0.37    0.27
  -5   6  11   21.59    1.27
   5   6 -11   19.59    0.96
   5   6 -10    1.73    0.42
  -5   6   9    0.90    0.50
   5   6  -9    0.53    0.41
   5   6  -8   19.04    1.27
  -5   6   8   21.38    1.53
  -5   6   7    3.24    1.35
  -5   6   7    5.79    0.87
  -5   6   6   13.73    2.55
   5   6  -6   15.77    1.61
   5   6  -6   20.64    1.13
  -5   6   6   19.62    1.53
   5   6  -6   19.87    1.36
   5   6  -5   66.04    2.91
  -5   6   5   52.48    5.01
   5   6  -5   59.89    2.77
   5   6  -5   69.19    2.64
  -5   6   5   59.10    3.03
  -5   6   4    8.75    2.02
   5   6  -4   10.14    0.90
  -5   6   4    8.21    1.00
   5   6  -4    9.74    0.86
  -5   6   3  124.68    4.05
   5   6  -3  104.42    4.08
   5   6  -3  100.44    4.28
  -5   6   3   95.72    4.41
   5   6  -3  115.74    5.93
   5   6  -3  122.17    4.27
  -5   6   2    4.36    1.55
   5   6  -2    3.99    1.18
   5   6  -2    4.66    0.72
   5   6  -2    4.83    0.60
  -5   6   2    7.23    0.64
  -5   6   2    4.36    0.71
  -5   6   1   51.07    2.06
  -5   6   1   44.17    4.20
   5   6  -1   45.71    2.05
   5   6  -1   39.57    2.17
  -5   6   0   55.84    2.25
  -5   6   0   47.94    4.40
   5   6   0   47.91    2.15
   5   6   0   41.76    3.54
  -5   6   0   49.31    2.10
   5   6   0   47.29    2.30
  -5   6  -1  144.82    5.11
  -5   6  -1  138.84    7.92
   5   6   1  149.75    5.20
  -5   6  -1  154.52    5.23
   5   6   1  144.89    5.26
  -5   6  -2   73.82    5.08
   5   6   2   94.64    3.47
   5   6   2   87.24    5.25
  -5   6  -2   91.42    3.38
   5   6   2   80.87    3.21
  -5   6  -3   89.03    3.34
   5   6   3   89.09    3.42
   5   6   3   83.21    5.04
   5   6   3   78.97    3.23
  -5   6  -4    3.76    0.61
   5   6   4    4.07    1.10
  -5   6  -4    5.43    0.77
   5   6   4    4.00    0.64
   5   6   4    4.57    0.60
  -5   6  -5  146.25    5.02
  -5   6  -5  148.37    5.33
   5   6   5  132.46    6.40
   5   6   5  132.20    5.05
  -5   6  -6   12.40    0.91
  -5   6  -6   12.09    1.07
   5   6   6   11.63    0.96
   5   6   7    0.61    0.39
  -5   6  -7    0.21    0.39
  -5   6  -8   17.70    1.16
   5   6   8   19.79    1.20
   5   6   8   18.11    1.16
   5   6   9   14.51    0.98
  -5   6 -10    1.57    0.24
  -5   7  11    6.89    0.56
  -5   7  10   11.26    0.82
   5   7 -10   10.06    0.67
  -5   7   9    0.30    0.36
   5   7  -9   -0.17    0.35
  -5   7   8    0.40    0.39
   5   7  -8    0.65    0.44
  -5   7   7   -0.20    0.44
   5   7  -7   -0.22    0.51
   5   7  -6    9.77    0.94
   5   7  -6    7.60    1.11
  -5   7   6    7.30    0.85
   5   7  -5    2.38    0.84
  -5   7   5    2.37    0.55
   5   7  -5    1.83    0.45
  -5   7   4    0.04    0.33
   5   7  -4   -0.11    0.41
   5   7  -4    0.32    0.38
   5   7  -3    1.62    0.52
  -5   7   3    1.80    0.44
   5   7  -3    3.01    0.59
  -5   7   2   24.46    1.28
  -5   7   2   20.68    3.15
   5   7  -2   19.06    1.23
   5   7  -2   21.96    1.40
   5   7  -2   16.34    1.27
  -5   7   1    1.15    0.41
  -5   7   1    1.57    1.15
   5   7  -1    1.04    0.48
   5   7  -1    0.49    0.34
   5   7  -1    0.68    0.38
  -5   7   0    3.08    1.28
   5   7   0    4.02    0.56
  -5   7   0    4.54    0.61
   5   7   0    3.47    0.57
  -5   7  -1   14.70    1.06
   5   7   1   14.57    1.04
   5   7   1   13.46    0.98
  -5   7  -2  108.91    4.02
   5   7   2  101.68    3.93
  -5   7  -3    7.81    0.78
   5   7   3    7.32    0.75
  -5   7  -3    6.93    0.78
  -5   7  -4   21.36    1.25
  -5   7  -4   18.45    1.25
   5   7   4   23.10    1.31
   5   7   4   20.55    1.16
   5   7   4   18.13    1.23
  -5   7  -5    3.28    0.58
   5   7   5    3.29    0.56
   5   7   5    2.78    0.50
   5   7   5    3.32    0.50
  -5   7  -6   64.76    2.70
   5   7   6   76.06    2.82
   5   7   6   71.76    2.74
   5   7   6   64.03    2.50
  -5   7  -7    1.10    0.36
   5   7   7    1.44    0.38
   5   7   7    1.42    0.36
   5   7   8    0.72    0.28
  -5   7  -8    0.33    0.24
  -5   7  -9    1.26    0.20
   5   7   9    1.57    0.24
   5   8 -10    1.27    0.23
  -5   8   9    6.32    0.49
   5   8  -9    7.89    0.54
   5   8  -8    0.21    0.31
  -5   8   8    0.17    0.23
  -5   8   7   11.29    0.82
   5   8  -7   15.71    0.96
   5   8  -6   -0.04    0.17
  -5   8   6    0.54    0.29
   5   8  -5    3.12    0.57
   5   8  -5    2.98    0.76
   5   8  -4    2.59    0.81
   5   8  -4    2.45    0.55
   5   8  -3   20.96    1.19
   5   8  -3   16.53    1.82
   5   8  -2    0.60    0.82
   5   8  -2    1.00    0.42
   5   8  -2    1.53    0.49
   5   8  -1   23.57    1.43
   5   8  -1   24.63    1.35
  -5   8   0   15.81    0.99
   5   8   0   11.16    0.84
   5   8   1    5.95    0.66
   5   8   1   25.95    1.32
  -5   8  -2    4.42    0.58
   5   8   2    3.13    0.55
   5   8   2    4.10    0.51
   5   8   3    1.98    0.83
  -5   8  -3    2.44    0.48
   5   8   3    2.03    0.40
   5   8   3    1.94    0.43
  -5   8  -4   19.66    1.11
   5   8   4   19.36    1.05
   5   8   4   18.66    1.04
   5   8   4   20.07    1.68
  -5   8  -5    5.62    0.55
   5   8   5    5.41    0.49
   5   8   5    6.17    0.46
   5   8   6    0.53    0.16
  -5   8  -6    1.26    0.29
  -5   8  -7    2.53    0.28
   5   9  -6   10.69    0.60
   5   9  -6   14.07    0.74
   5   9  -5    0.90    0.30
   5   9  -5   -0.03    0.06
   5   9  -4    1.59    0.34
   5   9  -4    2.76    0.62
   5   9  -3    0.69    0.50
   5   9  -3    0.43    0.26
   5   9  -2    7.33    1.06
   5   9  -2    5.60    0.49
   5   9   0    0.94    0.61
   5   9   1    0.93    0.57
   5   9   1    0.73    0.30
   5   9   2   -0.05    0.41
   5   9   2   -0.13    0.24
   6   0 -16    0.88    0.34
  -6   0  16    1.28    0.25
   6   0 -15   -0.03    0.44
  -6   0  15    0.08    0.27
  -6   0  14   32.89    1.68
  -6   0  13    0.16    0.38
  -6   0  12  123.52    7.91
   6   0 -12  122.72    9.07
  -6   0  12  147.71    5.28
   6   0 -11   -0.50    1.16
  -6   0  11   -1.24    1.34
  -6   0  11    0.17    0.48
  -6   0  10  494.93   19.93
  -6   0  10  508.86   16.29
  -6   0   9   -0.16    0.76
  -6   0   9    0.13    0.36
   6   0  -8   12.06    1.23
  -6   0   8   12.21    0.97
  -6   0   8   10.89    2.01
  -6   0   7    0.13    0.66
  -6   0   7    0.34    0.30
  -6   0   6    8.89    0.76
  -6   0   6   10.23    1.78
  -6   0   5    0.22    0.74
  -6   0   5    0.32    0.27
  -6   0   4  643.19   22.38
   6   0  -3   -0.09    0.86
  -6   0   3   -0.19    1.03
   6   0  -2 5208.25  159.14
  -6   0   2 5233.48  159.56
   6   0  -1    0.98    0.67
   6   0   0   31.54    2.39
   6   0   1    0.87    0.68
   6   0   2 1888.76   55.50
  -6   0  -2 1716.55   53.41
   6   0   3    0.67    0.56
  -6   0  -3    0.23    0.35
  -6   0  -4    6.61    0.75
   6   0   4    5.51    1.37
   6   0   5   -0.51    0.77
  -6   0  -5    0.09    0.38
   6   0   6  165.97    8.59
  -6   0  -6  166.80    6.09
   6   0   7    0.81    0.81
  -6   0  -7    0.28    0.52
  -6   0  -7   -0.21    0.97
   6   0   8  172.30    9.53
  -6   0  -8  185.99    6.66
  -6   0  -9   -0.29    0.61
  -6   0 -10  154.99    5.80
  -6   0 -11   -0.49    0.56
  -6   0 -12   10.50    0.82
  -6   0 -12    7.15    0.79
  -6   0 -13    0.21    0.20
   6  -1 -16    0.87    0.31
   6   1 -16    1.12    0.32
   6   1 -15    2.07    0.55
   6  -1 -15    2.59    0.57
  -6  -1  15    2.73    0.45
  -6   1  15    3.09    0.46
  -6  -1  14    0.26    0.34
  -6   1  14    0.08    0.33
  -6  -1  13   10.05    0.92
  -6   1  13    9.94    0.92
   6   1 -12    4.71    1.98
   6  -1 -12    4.00    1.80
  -6  -1  12    6.24    0.78
  -6   1  12    5.58    0.77
  -6  -1  11    3.56    0.66
   6  -1 -11    2.50    1.59
  -6  -1  11    3.33    1.42
  -6   1  11    2.68    1.36
  -6   1  11    3.77    0.68
   6   1 -11    3.72    1.79
  -6  -1  10   95.39    6.53
  -6   1  10   98.30    6.65
   6   1 -10   96.59    7.64
   6  -1 -10   95.68    7.68
  -6  -1  10  104.71    4.01
  -6   1  10  103.67    4.02
  -6   1  10   95.50    3.84
  -6  -1   9  426.72   17.08
  -6   1   9  453.58   17.37
  -6   1   9  403.79   13.51
  -6  -1   9  411.01   13.52
  -6   1   9  432.80   13.59
   6   1  -8    8.19    1.03
  -6  -1   8    9.43    0.85
  -6   1   8    9.28    0.86
  -6  -1   8    9.19    1.87
  -6   1   8    9.92    1.96
  -6  -1   7  114.55    6.39
  -6   1   7  109.48    6.32
  -6  -1   7  103.53    3.91
  -6   1   7  102.02    3.91
  -6   1   6    0.54    0.31
  -6  -1   6    0.36    0.69
  -6   1   6    0.86    0.81
  -6  -1   6    0.39    0.31
  -6  -1   5  464.43   16.09
  -6   1   5  468.63   16.15
  -6  -1   5  402.82   13.16
  -6   1   5  407.61   13.17
  -6  -1   4    1.12    0.77
  -6   1   4    2.35    0.87
   6   1  -3  248.33    9.98
   6  -1  -3  245.01   10.05
  -6  -1   3  249.73   10.25
  -6   1   3  260.30   10.33
   6   1  -2    2.55    0.81
   6  -1  -2    2.99    0.88
  -6  -1   2    2.59    0.92
  -6   1   2    3.11    0.96
   6   1  -1  175.11    7.21
   6  -1  -1  172.55    7.25
   6  -1   0   42.70    2.87
   6   1   0   41.28    2.80
   6   1   1  127.44    5.66
   6  -1   1  129.52    5.76
  -6   1  -1  113.64    4.15
  -6  -1  -1  111.72    4.15
   6   1   2  168.66    6.89
   6  -1   2  177.61    7.08
  -6   1  -2  154.75    5.16
  -6  -1  -2  153.02    5.16
   6   1   3  462.46   15.95
   6  -1   3  462.40   16.04
  -6   1  -3  415.78   13.88
  -6  -1  -3  434.48   13.93
   6   1   4  110.97    5.89
   6  -1   4  106.43    5.89
  -6  -1  -4  112.89    4.10
  -6   1  -4  107.06    4.04
   6   1   4   98.79    3.94
   6   1   5  381.16   14.86
   6  -1   5  366.64   14.80
  -6   1  -5  360.15   12.18
   6   1   5  338.91   12.07
  -6  -1  -6   11.94    1.11
  -6   1  -6   10.77    1.08
   6   1   6    7.96    1.87
   6  -1   6    5.75    1.76
   6   1   6   12.18    1.02
   6   1   7   72.70    5.80
   6  -1   7   76.05    5.75
  -6  -1  -7   88.44    3.82
  -6   1  -7   86.99    3.71
  -6   1  -7   69.65    6.16
  -6  -1  -7   75.11    6.40
   6   1   7   89.86    3.64
  -6   1  -8   -1.95    1.79
   6   1   8   -0.52    1.37
   6  -1   8   -0.88    1.41
  -6  -1  -8    0.58    0.64
  -6   1  -8    0.93    0.66
  -6  -1  -8   -0.88    1.75
  -6   1  -9   77.18    3.51
  -6  -1  -9   78.84    3.51
  -6  -1 -10    1.23    0.65
  -6   1 -10    0.84    0.62
  -6  -1 -11   25.60    1.52
  -6   1 -11   25.10    1.52
  -6   1 -12   28.62    1.62
  -6  -1 -12   29.46    1.64
  -6  -1 -12   35.86    1.59
  -6   1 -12   36.21    1.60
   6  -2 -15    6.92    0.66
   6   2 -15    6.70    0.65
  -6  -2  15    6.26    0.54
  -6   2  15    6.32    0.56
  -6  -2  14    1.13    0.36
  -6   2  14    0.66    0.34
  -6  -2  13    0.37    0.34
  -6   2  13   -0.06    0.35
  -6   2  12    2.52    0.48
  -6  -2  12    3.28    0.60
  -6   2  12    2.61    0.59
  -6   2  11  286.81    9.77
   6   2 -11  255.27   14.19
   6  -2 -11  237.19   13.98
  -6  -2  11  294.17   13.41
  -6   2  11  301.41   13.67
  -6  -2  11  294.51    9.86
  -6   2  11  317.71    9.97
  -6   2  10   12.49    1.07
   6   2 -10   10.45    2.59
   6  -2 -10   10.86    2.57
  -6  -2  10   11.39    1.02
  -6   2  10   12.88    1.09
  -6  -2  10   12.00    2.28
  -6   2  10   11.72    2.30
  -6  -2   9  154.30    8.56
  -6   2   9  158.50    8.77
   6   2  -9  150.84    6.19
  -6  -2   9  161.35    5.70
  -6   2   9  160.06    5.71
  -6   2   9  154.50    5.81
   6   2  -8    3.05    0.70
  -6  -2   8    2.84    1.19
  -6   2   8    2.61    1.17
  -6  -2   8    2.75    0.54
  -6   2   8    2.68    0.54
  -6  -2   7  135.97    7.23
  -6   2   7  134.17    7.22
   6   2  -7  122.59    4.86
  -6  -2   7  126.31    4.63
  -6   2   7  126.46    4.64
  -6  -2   6  358.56   14.09
  -6   2   6  378.41   14.32
  -6  -2   6  340.14   11.18
  -6   2   6  343.47   11.21
  -6  -2   5    1.13    0.82
  -6   2   5    3.09    1.06
  -6  -2   5    1.70    0.38
  -6   2   5    2.62    0.45
  -6   2   4  112.86    5.93
  -6  -2   4  106.48    3.87
  -6   2   4  103.32    3.86
   6   2  -3  802.85   27.00
   6  -2  -3  774.99   26.96
  -6  -2   3  809.61   27.17
  -6   2   3  824.18   27.18
   6   2  -2  138.87    6.40
   6  -2  -2  134.16    6.37
   6   2  -1  391.05   14.09
   6  -2  -1  391.91   14.17
   6  -2   0   26.88    2.26
   6   2   0   25.53    2.17
   6   2   1  750.65   23.12
   6  -2   1  758.25   23.27
  -6   2  -1  622.23   22.13
  -6   2  -1  669.98   21.13
  -6  -2  -1  675.70   21.15
   6   2   2  766.32   23.07
   6  -2   2  754.52   23.17
  -6   2  -2  682.76   20.69
  -6  -2  -2  664.68   20.69
   6   2   3  242.16    9.70
   6  -2   3  236.79    9.77
  -6   2  -3  220.75    7.68
  -6  -2  -3  222.76    7.73
   6   2   4  146.39    7.45
   6  -2   4  152.17    7.65
  -6   2  -4  160.13    5.66
   6   2   4  136.24    5.53
   6   2   5   69.30    4.85
   6  -2   5   63.09    4.74
  -6   2  -5   67.23    3.10
   6   2   5   73.97    3.06
   6   2   6  309.00   13.18
   6  -2   6  262.26   12.75
  -6  -2  -6  331.68   10.34
  -6   2  -6  274.35   10.20
   6   2   6  318.72   10.23
   6   2   7  200.45   10.24
   6  -2   7  159.55    9.66
  -6  -2  -7  232.42    7.54
  -6   2  -7  190.24    7.35
  -6   2  -7  151.87   10.20
  -6  -2  -7  170.80   10.71
   6   2   7  239.96    7.46
  -6  -2  -8    6.29    0.95
   6   2   8    4.98    1.87
   6  -2   8   -0.51    1.82
  -6   2  -8    5.75    0.94
  -6   2  -8    0.21    2.43
  -6  -2  -8   -0.66    2.46
   6   2   8    6.84    0.87
  -6  -2  -9   11.15    1.11
  -6   2  -9   11.45    1.15
  -6  -2 -10   19.26    1.35
  -6   2 -10   18.08    1.35
  -6   2 -11   51.86    2.28
  -6  -2 -11   49.97    2.22
  -6  -2 -12    0.34    0.28
  -6   2 -12   -0.02    0.29
   6   3 -15   -0.02    0.09
   6   3 -14    0.11    0.37
   6  -3 -14    0.04    0.35
  -6  -3  14    0.15    0.22
  -6   3  14    0.06    0.23
  -6   3  14    0.05    0.16
  -6  -3  13    3.81    0.54
  -6   3  13    4.37    0.58
  -6   3  13    4.42    0.52
  -6  -3  12   15.46    1.12
  -6   3  12   16.59    1.18
  -6   3  12   14.66    1.06
  -6  -3  11    5.90    0.75
  -6   3  11    7.86    0.85
  -6   3  11    6.68    0.80
  -6   3  10   32.26    3.65
   6   3 -10   23.65    3.57
   6  -3 -10   20.09    3.38
  -6  -3  10   27.33    3.36
  -6  -3  10   29.65    1.69
  -6   3  10   32.87    1.79
  -6   3  10   30.11    1.82
  -6   3   9    0.84    0.51
   6   3  -9   -0.22    1.05
   6  -3  -9   -0.22    1.12
   6   3  -9    0.10    0.54
  -6  -3   9   -0.16    0.91
  -6   3   9   -0.17    0.77
  -6  -3   9    0.29    0.40
  -6   3   9    0.07    0.37
   6   3  -8  498.03   16.93
  -6  -3   8  541.34   20.21
  -6   3   8  538.93   20.26
   6   3  -8  502.35   16.25
  -6  -3   8  524.04   16.54
  -6   3   8  540.07   16.59
   6   3  -7   10.96    1.03
  -6  -3   7    9.60    0.88
  -6   3   7   10.73    0.92
  -6  -3   7   10.77    2.02
  -6   3   7    9.91    1.97
   6   3  -7    9.95    0.82
   6   3  -6    7.60    0.79
  -6  -3   6    7.68    0.75
  -6   3   6    7.59    0.75
  -6  -3   6    5.53    1.45
  -6   3   6    7.60    1.65
   6   3  -5  174.27    6.95
   6   3  -5  159.98    5.78
  -6  -3   5  178.33    8.28
  -6   3   5  185.45    8.40
  -6  -3   5  172.54    5.84
  -6   3   5  166.27    5.82
  -6  -3   4  483.76   17.78
  -6   3   4  479.05   17.75
  -6  -3   4  474.29   15.18
  -6   3   4  472.29   15.18
   6   3  -3  396.12   14.32
   6  -3  -2    2.27    0.99
   6   3  -2    1.87    0.91
   6  -3  -1  135.42    6.65
   6   3  -1  149.36    6.76
   6   3   0  197.87    7.94
  -6   3   0  175.91    7.77
   6  -3   0  189.04    7.96
  -6   3   0  178.71    6.11
  -6  -3   0  177.63    6.13
   6  -3   1  333.14   12.12
  -6   3  -1  294.12   11.60
   6   3   1  330.60   11.96
  -6   3  -1  309.56   10.08
  -6  -3  -1  302.94   10.09
  -6   3  -2   19.60    0.98
   6  -3   2   19.25    2.14
  -6   3  -2   14.88    1.54
   6   3   2   15.42    1.02
  -6   3  -2   17.67    1.18
  -6  -3  -2   17.73    1.20
  -6   3  -3   11.52    0.81
   6   3   3   12.24    1.84
   6  -3   3    9.55    1.75
   6   3   3   11.87    0.87
  -6   3  -3   11.02    0.74
  -6   3  -3   11.66    0.91
   6   3   4  738.39   25.60
   6  -3   4  711.09   25.69
  -6   3  -4  696.19   22.68
  -6   3  -4  669.14   22.49
   6   3   4  720.94   22.68
  -6   3  -5    8.49    0.78
   6   3   5   10.32    1.66
  -6   3  -5    8.42    0.94
   6   3   5    9.00    1.85
   6  -3   5    6.68    1.71
  -6  -3  -5    9.93    0.94
  -6   3  -6    5.90    0.69
  -6  -3  -6    7.92    0.92
   6   3   6    4.64    1.65
   6  -3   6    1.22    1.40
  -6   3  -6    4.11    0.80
  -6   3  -6   -0.38    2.09
  -6  -3  -6    2.20    1.83
   6   3   6    7.02    0.80
   6   3   6    6.45    1.34
  -6  -3  -7   37.78    4.52
  -6   3  -7   39.31    2.04
   6   3   7   46.21    4.20
   6  -3   7   34.89    3.81
  -6  -3  -7   55.19    2.43
   6   3   7   54.77    2.40
  -6   3  -7   42.28    2.28
  -6   3  -7   26.87    3.97
  -6  -3  -8  264.54    8.52
  -6   3  -8  246.86    8.47
  -6  -3  -9   48.36    2.24
  -6   3  -9   45.74    2.26
   6   3   9   53.28    2.40
  -6  -3 -10   -0.32    0.45
  -6   3 -10   -0.03    0.45
  -6  -3 -11    1.96    0.38
  -6   3 -11    2.68    0.45
   6   3  11    2.23    0.34
  -6   3 -11    0.94    0.31
  -6  -3 -11    2.10    0.44
  -6   4  14    0.21    0.18
   6   4 -13    0.02    0.09
  -6   4  13    3.42    0.44
  -6   4  12   15.50    1.07
  -6   4  11    1.66    0.51
  -6   4  11    1.80    0.46
   6   4 -10   63.50    2.60
  -6   4  10   57.73    5.01
  -6   4  10   70.86    2.92
  -6   4  10   74.05    3.18
   6   4  -9   12.41    1.32
  -6   4   9   15.05    1.13
  -6   4   9   16.51    1.37
   6   4  -9   14.75    1.00
   6   4  -8    4.20    0.59
  -6   4   8    5.64    0.87
   6   4  -8    3.56    0.78
  -6   4   8    3.61    0.57
   6   4  -7   50.92    2.55
   6   4  -7   50.86    2.30
   6   4  -6   34.72    1.88
  -6   4   6   30.18    3.16
   6   4  -6   30.52    2.22
   6   4  -5   74.52    3.00
   6   4  -5   78.03    4.05
   6   4  -4    3.70    0.52
   6   4  -4    6.08    1.23
  -6   4   3  284.49    8.81
  -6   4   3  269.29   12.17
   6   4  -3  293.20   11.16
   6   4  -3  267.05    8.98
  -6   4   2    4.78    0.45
  -6   4   2    3.78    1.28
   6   4  -2    4.37    0.50
   6   4  -2    5.00    1.19
  -6   4   1   96.15    3.26
  -6   4   1   96.70    5.73
   6   4  -1   86.85    3.31
   6   4   0   61.48    3.96
  -6   4   0   57.94    4.13
   6   4   0   56.91    2.32
  -6   4   0   60.86    2.26
  -6   4  -1  277.13    8.33
   6   4   1  286.35   10.70
  -6   4  -1  231.50   10.19
   6   4   1  243.45   10.94
   6   4   1  239.51    8.34
   6   4   2   26.60    2.50
  -6   4  -2   25.10    1.33
  -6   4  -2   19.93    2.11
   6   4   2   23.64    2.65
  -6   4  -2   28.49    1.30
   6   4   2   21.06    1.26
  -6   4  -3  294.22    9.31
   6   4   3  301.16   11.76
  -6   4  -3  303.04    9.47
   6   4   3  315.39   12.33
  -6   4  -4    4.69    0.56
  -6   4  -4    3.75    0.56
   6   4   4    3.76    0.60
   6   4   4    4.24    1.23
  -6   4  -5  118.40    4.49
   6   4   5  125.61    6.39
   6   4   5  123.03    4.59
  -6   4  -6   20.73    1.32
  -6   4  -6   18.33    1.33
   6   4   6   16.41    1.98
   6   4   6   22.36    1.42
  -6   4  -7   40.86    2.03
  -6   4  -7   39.06    1.96
  -6   4  -8    2.49    0.51
  -6   4  -8    2.59    0.58
   6   4   8    2.92    0.62
  -6   4  -9   35.54    1.32
   6   4   9   48.49    1.86
  -6   4 -10    3.59    0.41
   6   4  11   16.03    0.82
  -6   5  14    2.69    0.25
  -6   5  13    4.60    0.46
  -6   5  12   26.60    1.40
  -6   5  11    4.26    0.64
   6   5 -11    3.38    0.42
  -6   5  10    1.43    0.53
   6   5 -10    0.95    0.38
   6   5  -9    9.70    1.11
  -6   5   9   12.19    1.19
   6   5  -8   31.89    1.99
   6   5  -8   32.70    1.71
   6   5  -7    6.92    0.90
   6   5  -7    7.60    0.82
  -6   5   7    8.18    1.05
  -6   5   6   10.58    2.28
   6   5  -6   12.02    1.09
   6   5  -6   13.53    0.86
  -6   5   6   14.11    1.34
   6   5  -6   13.85    1.09
  -6   5   5   57.90    5.51
   6   5  -5   81.19    3.03
   6   5  -5   73.96    3.21
   6   5  -5   90.70    3.43
   6   5  -5   68.95    4.09
   6   5  -4  328.12   10.75
   6   5  -4  335.03   12.54
  -6   5   3   41.88    1.75
  -6   5   3   41.80    4.26
   6   5  -3   40.29    1.88
   6   5  -3   37.02    3.13
  -6   5   2   23.02    1.15
  -6   5   2   21.43    2.91
   6   5  -2   18.32    2.30
   6   5  -2   20.54    1.21
  -6   5   1  104.79    6.51
   6   5  -1  111.85    4.20
  -6   5   0  369.29   11.21
   6   5   0  357.10   11.26
  -6   5  -1   19.09    1.10
  -6   5  -1   17.70    1.08
  -6   5  -1   16.55    2.24
   6   5   1   17.12    2.40
   6   5   1   19.85    1.18
   6   5   1   17.96    1.07
  -6   5  -2   23.54    2.61
   6   5   2   35.68    3.39
   6   5   2   31.67    1.60
  -6   5  -2   30.96    1.49
   6   5   2   25.57    1.44
  -6   5  -3  105.81    3.86
  -6   5  -3  112.22    4.08
   6   5   3  103.33    3.97
   6   5   3   97.00    3.88
  -6   5  -4    4.98    0.61
  -6   5  -4    3.92    0.62
   6   5   4    2.82    0.54
   6   5   4    2.61    1.07
  -6   5  -5    0.38    0.40
   6   5   5    0.12    0.37
   6   5   5    0.41    0.73
   6   5   6    7.46    1.22
  -6   5  -6   10.02    0.91
   6   5   6    9.02    0.89
  -6   5  -7   68.78    2.90
   6   5   7   71.30    3.01
  -6   5  -8   97.76    3.79
   6   5   8  110.98    4.04
   6   5   9   21.49    1.20
  -6   5 -10   10.85    0.60
   6   5  10   21.29    0.94
  -6   6  13    4.11    0.34
  -6   6  12    0.12    0.25
   6   6 -11    1.08    0.27
  -6   6  11    0.97    0.38
   6   6 -10    0.40    0.31
   6   6  -9    1.74    0.46
  -6   6   8    4.39    0.77
   6   6  -8    3.50    0.65
   6   6  -7    7.29    0.94
  -6   6   7    7.99    1.02
   6   6  -7    8.33    0.87
   6   6  -6   18.69    1.40
  -6   6   6   20.29    1.57
   6   6  -6   20.36    1.12
   6   6  -6   21.46    1.41
  -6   6   5    1.27    0.58
  -6   6   5    0.81    0.93
   6   6  -5    1.93    0.53
   6   6  -5    2.02    0.46
   6   6  -5    1.60    0.56
   6   6  -4   22.43    1.45
  -6   6   4   23.91    1.75
  -6   6   3    0.04    0.39
   6   6  -3    0.11    0.68
  -6   6   3    0.10    0.31
  -6   6   3    0.95    0.98
   6   6  -3    0.37    0.32
   6   6  -3    0.18    0.42
  -6   6   2   58.90    5.02
   6   6  -2   60.27    2.52
  -6   6   2   68.20    2.42
   6   6  -2   50.72    3.89
   6   6  -2   44.17    2.54
  -6   6   1    9.26    0.75
  -6   6   1    8.78    1.96
   6   6  -1    8.34    0.78
   6   6  -1    5.31    0.76
  -6   6   0    1.24    0.41
  -6   6   0    0.67    0.95
   6   6   0    1.15    0.43
   6   6   0    0.72    0.44
   6   6   0    0.75    0.87
  -6   6  -1    2.05    0.49
  -6   6  -1    2.26    1.09
   6   6   1    2.38    0.52
   6   6   1    2.56    0.54
   6   6   1    1.91    1.03
   6   6   2   55.29    2.36
   6   6   2   46.89    3.79
  -6   6  -2   54.70    2.31
   6   6   2   48.79    2.17
   6   6   2   48.12    2.22
  -6   6  -3   33.62    1.71
   6   6   3   36.71    1.81
   6   6   3   33.73    3.06
   6   6   3   30.94    1.65
   6   6   4    0.69    0.68
   6   6   4    0.47    0.38
   6   6   4    0.52    0.44
   6   6   5    3.22    0.98
   6   6   5    5.50    0.69
   6   6   5    3.39    0.58
   6   6   6   32.57    1.68
   6   6   6   30.32    1.67
   6   6   7   26.79    1.48
  -6   6  -8    2.89    0.40
  -6   6  -9    0.04    0.16
  -6   7  11    1.10    0.27
   6   7 -10    0.18    0.25
  -6   7  10    0.28    0.30
  -6   7   9   23.52    1.35
   6   7  -9   23.70    1.21
  -6   7   8    9.60    0.89
   6   7  -8   10.57    0.85
  -6   7   7    3.69    0.64
   6   7  -7    4.59    0.68
   6   7  -6   32.96    2.25
  -6   7   6   32.93    1.94
   6   7  -5   45.31    2.89
   6   7  -5   52.08    2.06
   6   7  -4    4.91    0.67
   6   7  -4    4.49    0.72
  -6   7   4    3.44    0.63
   6   7  -4    5.60    0.66
   6   7  -3   15.09    1.24
   6   7  -3   20.64    1.28
   6   7  -3   23.55    1.35
  -6   7   3   13.42    1.13
   6   7  -2    3.30    0.61
   6   7  -2    4.18    0.62
  -6   7   2    4.43    0.58
   6   7  -2    4.74    0.70
   6   7  -1   40.34    1.93
   6   7  -1   40.11    2.07
  -6   7   0    1.27    0.42
   6   7   0    1.28    0.42
   6   7   0    1.71    0.45
  -6   7  -1   45.61    1.93
   6   7   1   40.51    1.92
  -6   7  -2    3.48    0.54
   6   7   2    2.88    0.55
  -6   7  -3    1.01    0.43
   6   7   3    1.34    0.43
  -6   7  -4    6.69    0.69
   6   7   4    5.12    0.65
  -6   7  -5    5.78    0.61
   6   7   5    6.81    0.67
   6   7   5    5.56    0.58
  -6   7  -6   10.69    0.70
   6   7   6   13.63    0.82
  -6   7  -7   10.90    0.69
   6   7   7   14.58    0.82
  -6   7  -8    2.87    0.27
   6   7   8    4.71    0.39
  -6   8   9    2.75    0.31
   6   8  -9    3.39    0.35
   6   8  -8    0.70    0.31
  -6   8   8    0.42    0.22
  -6   8   7    4.50    0.48
   6   8  -7    7.82    0.66
   6   8  -6    0.03    0.13
  -6   8   6    1.27    0.28
   6   8  -5    4.78    0.82
   6   8  -5    4.37    0.60
   6   8  -4    0.20    0.39
   6   8  -4    0.16    0.34
   6   8  -4    0.37    0.55
   6   8  -3    1.68    0.47
   6   8  -3    2.96    0.90
   6   8  -3    3.77    0.54
   6   8  -2   15.40    1.75
   6   8  -2   19.53    1.13
   6   8  -1    3.43    0.51
   6   8  -1    4.53    0.64
  -6   8   0    0.66    0.35
   6   8   0    0.07    0.19
   6   8   0    0.66    0.31
   6   8   1    0.37    0.31
   6   8   1    0.03    0.37
  -6   8  -1    0.29    0.33
  -6   8  -2   43.35    1.66
   6   8   2   40.38    1.65
   6   8   3    1.76    0.71
  -6   8  -3    1.54    0.35
   6   8   3    1.66    0.35
   6   8   3    1.70    0.37
   6   8   4    0.56    0.44
  -6   8  -4    1.05    0.29
   6   8   4    0.95    0.28
   6   8   4    1.03    0.28
  -6   8  -5    0.15    0.21
   6   8   5    0.05    0.18
   6   8   5   -0.02    0.05
  -6   8  -6    9.76    0.52
   6   9  -6    0.05    0.18
   6   9  -5    1.83    0.31
   6   9  -4    1.03    0.28
   6   9  -3    0.97    0.26
   6   9  -3    2.53    0.59
   6   9  -2    3.42    0.71
   6   9  -2   -0.02    0.06
   6   9   0    6.24    0.90
   6   9   1    3.51    0.69
   6   9   1    3.30    0.40
   7   0 -16    0.15    0.25
  -7   0  15    2.68    0.44
  -7   0  14   -0.16    0.33
  -7   0  13   41.09    2.06
  -7   0  12    1.38    0.54
  -7   0  11  216.89   11.36
   7   0 -11  202.91   12.47
  -7   0  11  243.90    8.19
  -7   0  10   -0.36    0.93
  -7   0  10    0.81    0.53
  -7   0   9   38.07    3.95
  -7   0   9   35.44    1.92
   7   0  -8   -0.25    0.51
  -7   0   8   -0.16    0.73
  -7   0   8    0.19    0.35
   7   0  -7   60.95    2.99
  -7   0   7   61.55    4.76
  -7   0   7   62.48    2.70
  -7   0   6    1.81    1.09
  -7   0   6    1.55    0.43
  -7   0   5  141.72    7.35
  -7   0   5  133.93    4.86
  -7   0   4    0.37    0.68
  -7   0   4    0.50    0.28
   7   0  -3   15.22    1.94
  -7   0   3   16.34    2.07
  -7   0   3   15.78    1.03
  -7   0   2   -0.19    0.29
   7   0  -2    0.09    0.67
   7   0  -1  494.21   16.54
  -7   0   1  447.48   14.47
   7   0   0    0.63    0.68
  -7   0   0    0.42    0.30
   7   0   1  182.43    7.84
  -7   0  -1  171.40    6.07
  -7   0  -2    0.59    0.36
   7   0   2    0.11    0.65
   7   0   3 2213.60   67.16
  -7   0  -3 2116.03   64.10
  -7   0  -3 2063.97   64.31
   7   0   4   -0.13    0.67
  -7   0  -4    0.33    0.41
   7   0   5  164.65    8.75
  -7   0  -5  181.34    6.41
   7   0   6    0.16    0.66
  -7   0  -6   -0.15    0.51
   7   0   7  244.27   11.82
  -7   0  -7  256.50    8.72
  -7   0  -8    0.56    0.58
  -7   0  -9   15.70    1.34
  -7   0 -10   -0.03    0.51
  -7   0 -11   14.69    1.01
   7  -1 -16    1.97    0.31
   7   1 -16    1.95    0.32
  -7  -1  15    2.93    0.43
  -7   1  15    3.39    0.45
  -7  -1  14   10.86    0.85
  -7   1  14    9.59    0.83
  -7  -1  13    0.06    0.36
  -7   1  13    0.09    0.38
  -7   1  12    0.55    0.47
  -7  -1  12    0.07    0.41
   7   1 -11   26.68    4.02
   7  -1 -11   27.97    4.16
  -7  -1  11   35.34    3.88
  -7   1  11   36.44    3.96
  -7  -1  11   35.80    1.94
  -7   1  11   33.82    1.92
  -7   1  10   17.30    2.77
  -7  -1  10   16.03    1.23
  -7   1  10   16.38    1.25
  -7  -1  10   12.23    2.36
  -7   1  10   13.32    1.06
   7   1  -9    3.10    0.78
  -7   1   9    2.84    0.62
  -7  -1   9    1.36    1.38
  -7   1   9    1.38    1.40
  -7  -1   9    3.03    0.65
   7   1  -8  106.19    4.61
  -7  -1   8  108.02    6.82
  -7   1   8  115.99    7.00
  -7  -1   8  109.66    4.23
  -7   1   8  112.21    4.27
   7  -1  -7  112.59    4.86
   7   1  -7  118.73    4.76
  -7  -1   7  128.81    7.24
  -7   1   7  134.11    7.38
  -7  -1   7  122.66    4.52
  -7   1   7  118.33    4.49
  -7  -1   6  429.82   16.71
  -7   1   6  425.38   16.68
  -7  -1   6  417.56   13.56
  -7   1   6  424.08   13.59
  -7  -1   5    3.26    0.52
  -7   1   5    3.89    0.55
  -7  -1   5    3.41    1.19
  -7   1   5    4.48    1.31
  -7   1   4  135.99    7.00
  -7  -1   4  122.99    4.55
  -7   1   4  124.32    4.56
   7   1  -3  174.91    7.67
   7  -1  -3  170.07    7.73
  -7  -1   3  168.72    7.86
  -7   1   3  165.58    7.86
  -7  -1   3  156.53    5.52
  -7   1   3  152.60    5.51
   7   1  -2  605.44   19.91
   7  -1  -2  593.48   19.97
  -7  -1   2  556.01   17.64
  -7   1   2  550.00   17.62
  -7  -1   1    0.37    0.31
  -7   1   1    0.52    0.32
   7   1  -1    0.89    0.63
   7  -1  -1    0.55    0.59
   7   1   0  314.54   11.58
   7  -1   0  305.42   11.59
  -7   1   0  291.26    9.68
  -7  -1   0  289.87    9.68
   7   1   1  840.58   25.91
   7  -1   1  808.21   25.88
  -7   1  -1  736.25   23.56
  -7  -1  -1  739.43   23.57
   7   1   2  812.68   26.02
   7  -1   2  792.04   26.06
  -7   1  -2  737.87   23.51
  -7  -1  -2  735.35   23.53
   7   1   3   91.96    5.39
   7  -1   3   90.51    5.42
  -7  -1  -3   89.49    3.36
  -7   1  -3   80.51    3.31
  -7   1  -3   79.26    3.46
  -7  -1  -3   81.38    3.49
  -7  -1  -4   13.04    1.08
  -7   1  -4   10.84    1.00
   7   1   4   10.39    1.87
   7  -1   4    9.93    1.84
  -7   1  -5   10.80    1.06
  -7  -1  -5   10.99    1.07
   7   1   5    8.39    1.83
   7  -1   5    6.34    1.65
   7   1   6  180.28    9.62
   7  -1   6  170.49    9.50
  -7   1  -6  190.55    6.98
   7   1   7   37.71    3.98
   7  -1   7   38.17    3.98
  -7  -1  -7   46.70    2.38
  -7   1  -7   43.05    2.31
  -7   1  -7   30.18    4.12
  -7  -1  -7   32.92    4.30
  -7  -1  -8   57.31    2.76
  -7   1  -8   52.27    2.69
  -7  -1  -9   36.80    2.06
  -7   1  -9   39.16    2.12
  -7  -1 -10  135.45    5.03
  -7   1 -10  139.02    5.08
  -7  -1 -11   11.16    0.85
  -7   1 -11   10.74    0.85
   7   1  12    0.30    0.21
   7  -1  12    0.36    0.22
   7   2 -15   -0.02    0.30
   7  -2 -15    0.22    0.32
  -7  -2  15    0.02    0.19
  -7   2  15    0.08    0.20
  -7   2  14    0.46    0.31
  -7  -2  14    0.31    0.30
  -7  -2  13    5.29    0.66
  -7   2  13    5.64    0.71
  -7  -2  12   67.75    2.86
  -7   2  12   70.36    2.92
  -7   2  11    0.64    0.39
   7   2 -11    0.95    1.18
   7  -2 -11    0.24    1.16
  -7  -2  11    1.41    1.12
  -7   2  11    0.37    0.84
  -7  -2  11    0.10    0.41
  -7   2  11    0.18    0.43
   7   2 -10   39.87    2.52
   7   2 -10   34.37    4.60
   7  -2 -10   32.11    4.46
  -7  -2  10   41.32    4.24
  -7   2  10   36.66    4.09
  -7  -2  10   44.84    2.21
  -7   2  10   46.45    2.25
  -7   2  10   41.14    2.15
   7   2  -9    7.69    1.10
  -7   2   9    8.40    0.93
  -7  -2   9    6.56    0.82
  -7   2   9    8.64    0.92
  -7  -2   9    8.48    1.96
  -7   2   9    8.02    1.95
  -7  -2   8   81.05    5.80
  -7   2   8   68.18    5.49
  -7  -2   8   77.37    3.25
  -7   2   8   77.09    3.25
  -7  -2   7   32.64    3.42
  -7  -2   7   27.81    1.59
  -7   2   7   27.69    1.60
   7   2  -6  119.03    4.59
  -7  -2   6  133.91    7.30
  -7   2   6  131.24    7.27
  -7  -2   6  124.62    4.58
  -7   2   6  122.44    4.58
   7   2  -5   49.29    2.26
  -7  -2   5   49.73    4.10
  -7   2   5   60.48    4.44
  -7  -2   5   53.32    2.35
  -7   2   5   54.88    2.37
  -7  -2   4  193.68    8.94
  -7   2   4  195.14    8.91
  -7  -2   4  185.68    6.31
  -7   2   4  175.08    6.27
   7   2  -3    5.35    1.37
  -7  -2   3    9.02    0.77
  -7   2   3    8.09    0.75
  -7  -2   3    7.57    1.60
  -7   2   3    8.58    1.61
   7  -2  -3    6.12    1.49
   7   2  -2   42.66    3.23
   7  -2  -2   40.13    3.22
  -7  -2   2   35.59    1.74
  -7   2   2   35.02    1.74
   7   2  -1  310.72   11.71
   7  -2  -1  308.97   11.77
  -7   2   1  294.05    9.61
  -7  -2   1  283.40    9.59
   7   2   0  251.39   10.04
   7  -2   0  245.15   10.09
  -7   2   0  247.35    8.19
  -7  -2   0  238.20    8.17
   7  -2   1    8.86    1.53
  -7   2  -1    6.90    1.06
   7   2   1    9.09    1.48
  -7   2  -1    7.44    0.79
  -7  -2  -1    8.35    0.83
   7   2   2  132.77    6.73
   7  -2   2  137.46    6.90
  -7  -2  -2  138.86    4.80
  -7   2  -2  137.98    4.84
  -7   2  -2  134.90    5.02
  -7  -2  -2  128.34    5.00
   7   2   3  195.42    8.75
   7  -2   3  176.80    8.61
  -7  -2  -3  187.17    6.23
  -7   2  -3  181.25    6.24
  -7   2  -3  171.00    6.42
  -7  -2  -3  170.50    6.45
   7   2   4  760.48   26.73
   7  -2   4  738.92   26.89
  -7   2  -4  749.48   23.59
   7   2   4  668.48   23.50
   7   2   5   96.03    6.32
   7  -2   5   92.67    6.31
  -7   2  -5   98.79    4.08
   7   2   5   91.85    3.98
   7   2   6   27.51    3.45
   7  -2   6   22.28    3.27
  -7  -2  -6   30.25    1.80
  -7   2  -6   24.45    1.69
   7   2   6   26.50    1.69
   7   2   7  184.94    9.73
   7  -2   7  145.86    8.99
  -7  -2  -7  205.55    6.61
  -7   2  -7  169.04    6.43
  -7   2  -7  130.83    9.43
  -7  -2  -7  161.89   10.29
  -7  -2  -8   92.35    3.72
  -7   2  -8   81.34    3.65
  -7  -2  -9   68.50    2.94
  -7   2  -9   63.82    2.93
  -7  -2 -10    3.82    0.64
  -7   2 -10    3.34    0.63
   7   2  10    3.06    0.40
  -7   2 -11   37.36    1.95
  -7  -2 -11   40.14    2.01
  -7  -2 -11   51.25    1.92
  -7   2 -11   51.32    1.95
   7   3 -14    3.29    0.49
   7  -3 -14    2.55    0.45
  -7  -3  14    2.42    0.37
  -7   3  14    2.80    0.39
  -7   3  13    0.80    0.29
  -7  -3  13    1.30    0.38
  -7   3  13    1.08    0.38
  -7   3  12    3.14    0.53
  -7   3  12    4.14    0.64
  -7  -3  12    3.53    0.58
  -7   3  11    0.23    0.37
  -7  -3  11    0.29    0.35
  -7   3  11    0.34    0.40
  -7   3  10    0.95    0.48
   7   3 -10   -0.45    1.12
   7  -3 -10    0.23    1.06
   7   3 -10   -0.15    0.60
  -7  -3  10   -0.17    0.65
  -7   3  10   -0.17    0.84
  -7  -3  10   -0.03    0.34
  -7   3  10    0.18    0.39
   7   3  -9    4.65    0.55
  -7  -3   9    7.12    0.83
  -7   3   9    6.47    0.82
   7   3  -9    4.65    0.91
  -7  -3   9    6.52    1.71
  -7   3   9    6.09    1.71
  -7   3   9    5.54    0.85
   7   3  -8    3.12    0.72
  -7  -3   8    2.77    1.32
  -7   3   8    3.20    1.38
  -7  -3   8    2.14    0.54
  -7   3   8    3.03    0.61
   7   3  -8    2.21    0.45
   7   3  -7  378.05   12.94
  -7  -3   7  395.98   16.28
  -7   3   7  411.30   16.45
  -7  -3   7  393.68   12.78
  -7   3   7  398.31   12.81
   7   3  -6    4.34    0.67
  -7  -3   6    6.16    0.72
  -7   3   6    7.31    0.79
  -7  -3   6    5.30    1.48
  -7   3   6    6.44    1.61
   7   3  -5  180.79    7.32
   7   3  -5  168.88    5.99
  -7  -3   5  179.14    8.78
  -7   3   5  177.05    8.71
  -7  -3   5  174.34    6.07
  -7   3   5  168.27    6.04
  -7  -3   4   51.86    4.01
  -7   3   4   48.89    3.89
  -7  -3   4   47.87    2.20
  -7   3   4   46.31    2.18
  -7  -3   3  503.34   16.24
  -7   3   3  523.61   16.26
   7   3  -2    7.92    1.60
   7  -3  -2    8.98    1.72
   7   3  -2    9.87    0.71
  -7   3   2    8.06    0.81
  -7  -3   2    8.09    0.81
   7   3  -1  140.91    6.91
   7  -3  -1  145.97    7.10
   7   3  -1  137.79    4.61
  -7   3   1  131.57    4.83
  -7  -3   1  126.17    4.82
   7   3   0  103.51    5.49
   7  -3   0   95.91    5.48
  -7   3   0   87.85    5.06
   7   3   0   97.37    3.44
  -7   3   0   97.02    3.69
  -7  -3   0   88.77    3.65
   7   3   1  322.18   12.27
   7  -3   1  309.79   12.40
   7   3   1  294.87    9.78
   7   3   1  326.25    9.89
   7  -3   1  312.72    9.91
  -7   3  -1  311.19   10.11
  -7  -3  -1  289.93   10.08
   7   3   2    8.16    1.50
   7  -3   2    6.24    1.41
   7   3   2    6.98    0.64
   7   3   2    8.33    0.74
   7   3   2    7.34    0.72
  -7   3  -2    7.18    0.83
  -7  -3  -2    6.38    0.81
   7   3   3  152.94    7.71
   7  -3   3  156.15    7.93
  -7  -3  -3  159.47    5.47
  -7   3  -3  158.02    5.51
   7   3   3  145.38    5.45
   7   3   4   23.94    2.75
   7  -3   4   21.41    2.75
  -7  -3  -4   29.33    1.59
  -7   3  -4   26.67    1.54
   7   3   4   21.79    1.51
   7   3   5  172.51    9.02
   7  -3   5  163.90    9.06
   7   3   5  183.84    8.64
  -7   3  -5  168.88    6.46
   7   3   6   95.51    6.47
   7  -3   6   81.50    6.20
  -7  -3  -6  117.09    4.18
  -7   3  -6   96.16    4.10
   7   3   6  104.42    5.54
  -7   3  -6   75.94    6.68
  -7  -3  -6   90.11    7.18
   7   3   6  118.27    4.32
  -7  -3  -7   93.08    3.59
   7   3   7   93.36    3.73
  -7  -3  -8   15.62    1.16
  -7   3  -8   12.21    1.10
  -7  -3  -9  163.24    5.43
  -7   3  -9  143.49    5.37
   7   3  10    0.06    0.23
  -7   4  14    3.78    0.32
  -7   4  13   -0.04    0.25
  -7   4  12    3.61    0.54
  -7   4  11    3.97    0.57
  -7   4  11    4.34    0.66
   7   4 -10   64.76    3.32
  -7   4  10   72.46    2.99
  -7   4  10   73.69    3.23
  -7   4   9    4.10    0.81
  -7   4   9    4.56    1.58
   7   4  -9    3.49    0.81
   7   4  -9    3.63    0.54
  -7   4   9    3.18    0.56
   7   4  -8   43.53    2.51
  -7   4   8   44.69    2.22
   7   4  -8   47.51    2.14
   7   4  -7    8.49    0.97
  -7   4   7    8.00    0.83
   7   4  -7    8.24    0.83
   7   4  -6    1.66    0.61
   7   4  -6    1.29    0.47
   7   4  -5  111.69    4.29
   7   4  -5  121.20    5.68
   7   4  -4  114.95    5.61
   7   4  -4   97.52    3.77
  -7   4   3   26.43    1.20
   7   4  -3   25.34    2.53
   7   4  -3   25.81    1.36
  -7   4   2   94.63    3.36
  -7   4   2   92.02    6.02
   7   4  -2  105.99    5.74
   7   4  -2   99.40    3.59
  -7   4   1    0.94    0.29
  -7   4   1    1.13    0.85
   7   4   0  439.76   15.82
  -7   4   0  419.69   12.68
  -7   4  -1    0.67    0.30
  -7   4  -1    0.30    0.52
   7   4   1   -0.23    0.55
   7   4   1    0.35    0.32
   7   4   1   -0.14    0.85
   7   4   2   81.75    5.43
   7   4   2   87.11    3.26
   7   4   2   79.69    3.25
  -7   4  -3   45.30    2.03
   7   4   3   48.90    3.99
   7   4   3   46.34    2.08
   7   4   3   43.61    2.12
  -7   4  -4  179.33    6.10
   7   4   4  192.01    8.79
   7   4   4  170.38    6.27
  -7   4  -5   14.17    1.02
   7   4   5   14.58    2.00
   7   4   5   16.13    1.26
  -7   4  -6   19.68    1.25
   7   4   6   22.29    2.26
   7   4   6   23.34    1.39
   7   4   6   25.61    1.59
  -7   4  -7   14.19    1.00
   7   4   7   21.06    1.20
  -7   4  -8  131.07    5.14
   7   4   8  200.50    5.57
   7   4   9    2.74    0.45
   7   4  10    7.66    0.56
  -7   5  13    7.07    0.52
  -7   5  12    1.49    0.39
  -7   5  11    5.37    0.70
   7   5 -11    3.97    0.42
  -7   5  10    0.21    0.45
   7   5 -10    0.53    0.34
  -7   5   9    0.87    0.58
   7   5  -9    0.96    0.59
   7   5  -9    0.84    0.42
  -7   5   8   29.46    3.88
   7   5  -8   31.44    2.01
   7   5  -8   32.60    1.71
  -7   5   7   70.71    3.31
   7   5  -7   69.38    2.83
   7   5  -6  119.49    4.71
   7   5  -6  148.88    4.81
   7   5  -5   15.03    1.19
   7   5  -5   14.36    1.75
  -7   5   4   10.24    2.27
   7   5  -4   12.96    1.02
   7   5  -4   13.11    1.77
  -7   5   3   38.03    1.64
  -7   5   3   32.45    3.87
   7   5  -3   35.58    1.80
   7   5  -3   41.62    3.37
  -7   5   2   80.70    2.95
  -7   5   2   71.51    5.63
   7   5  -2   84.29    5.30
   7   5  -2   80.35    3.15
  -7   5   1   91.07    3.21
   7   5  -1   86.47    3.36
  -7   5   0    7.47    0.66
  -7   5   0    4.25    1.29
   7   5   0    7.59    0.74
   7   5   0    4.18    1.44
  -7   5  -1   60.38    2.38
   7   5   1   60.95    2.51
  -7   5  -2  150.92    5.18
   7   5   2  138.08    7.78
   7   5   3   33.63    3.34
   7   5   3   29.82    1.64
   7   5   4    5.18    1.38
   7   5   4    3.72    0.62
   7   5   5   96.25    5.42
   7   5   5  111.06    4.06
   7   5   5  100.88    4.11
   7   5   6   57.08    2.44
   7   5   6   58.00    2.54
   7   5   7   32.20    1.69
  -7   5  -8    1.52    0.29
   7   5   8    1.98    0.44
   7   5   9    0.31    0.27
   7   5  10    5.40    0.38
  -7   6  12    1.70    0.31
  -7   6  11    7.33    0.67
   7   6 -11    6.65    0.46
   7   6 -10    0.19    0.28
   7   6  -9   64.42    2.56
   7   6  -8   28.13    1.79
  -7   6   8   35.41    2.01
   7   6  -7    7.74    0.95
  -7   6   7    8.77    1.05
   7   6  -7    9.69    0.92
  -7   6   6    1.16    0.57
   7   6  -6    0.93    0.50
   7   6  -6    0.72    0.32
   7   6  -6    0.54    0.48
   7   6  -5   10.95    1.04
   7   6  -5   11.66    0.87
   7   6  -5   11.44    1.05
  -7   6   4   20.91    1.66
   7   6  -4   21.50    1.40
   7   6  -4   21.98    2.26
   7   6  -4   23.47    1.33
   7   6  -3   -0.11    0.76
  -7   6   3   -0.57    0.79
   7   6  -3    0.21    0.37
   7   6  -3    0.38    0.46
   7   6  -2    5.25    1.34
  -7   6   2    6.50    0.62
  -7   6   2    2.54    1.31
   7   6  -2    7.00    0.73
   7   6  -2    3.14    0.68
  -7   6   1  270.84    7.49
   7   6  -1  254.22    7.66
  -7   6   0   12.46    2.17
   7   6   0   13.84    1.02
  -7   6   0   15.00    0.94
   7   6   0    9.32    0.97
   7   6   0    7.99    1.69
  -7   6  -1    9.13    0.77
   7   6   1    9.22    0.84
   7   6   1    9.43    0.89
  -7   6  -2    6.73    0.69
   7   6   2    8.92    0.83
   7   6   2    7.27    0.71
  -7   6  -3   41.25    1.90
   7   6   3   45.87    2.07
   7   6   3   36.66    3.19
   7   6   4    3.78    1.10
  -7   6  -4    3.18    0.51
   7   6   4    3.99    0.62
   7   6   5    0.37    0.57
  -7   6  -5    0.17    0.32
  -7   6  -6    1.37    0.36
  -7   6  -7   22.94    0.81
   7   6   7   -0.01    0.05
  -7   6  -8    5.51    0.37
   7   6   8   10.33    0.67
  -7   7  11    0.06    0.17
  -7   7  10    5.83    0.55
   7   7 -10    5.46    0.43
  -7   7   9    0.02    0.31
   7   7  -9    0.09    0.30
  -7   7   8   14.28    1.05
   7   7  -8   15.03    0.97
  -7   7   7    4.00    0.64
   7   7  -7    5.00    0.68
   7   7  -6   46.82    2.15
   7   7  -6   39.19    2.04
   7   7  -6   45.28    1.77
  -7   7   6   41.98    2.16
   7   7  -6   38.87    2.36
   7   7  -5    7.89    0.83
   7   7  -5    7.94    0.67
  -7   7   5    6.81    0.82
   7   7  -4   15.70    1.13
   7   7  -4   17.20    1.05
   7   7  -4   14.31    1.14
   7   7  -3    5.89    0.71
   7   7  -3    7.17    0.75
   7   7  -3    5.60    0.75
   7   7  -2   33.19    1.64
   7   7  -2   36.22    1.71
   7   7  -1    3.39    0.58
   7   7  -1    3.23    0.63
   7   7  -1    1.80    0.49
   7   7   0    1.22    0.39
  -7   7   0    2.63    0.45
   7   7   0    1.01    0.82
   7   7   0    1.84    0.48
   7   7   1    6.29    0.69
  -7   7  -1    5.67    0.59
   7   7   1    4.58    0.55
  -7   7  -2   35.01    1.62
   7   7   2   36.18    1.77
  -7   7  -3   -0.29    0.31
   7   7   3    0.21    0.36
  -7   7  -4   11.07    0.75
   7   7   4    9.30    0.77
  -7   7  -5    2.13    0.35
   7   7   5    2.82    0.46
   7   7   5    2.44    0.38
  -7   7  -6   34.56    0.88
   7   7   6   48.96    1.29
   7   7   7    0.27    0.19
   7   8  -9    3.06    0.28
  -7   8   8    2.02    0.27
   7   8  -8    3.36    0.38
  -7   8   7    2.29    0.31
   7   8  -7    7.05    0.56
  -7   8   6    0.01    0.06
   7   8  -5   24.49    1.28
   7   8  -5   21.91    1.56
   7   8  -4    0.87    0.37
   7   8  -4    1.59    0.67
   7   8  -4    1.61    0.37
   7   8  -3    7.25    0.72
   7   8  -3   10.61    1.33
   7   8  -2   17.91    1.16
   7   8  -2   35.55    1.47
   7   8  -1    5.43    0.61
   7   8  -1    3.90    0.47
   7   8   0    6.13    0.60
   7   8   0    6.17    0.64
   7   8   1   19.34    1.08
  -7   8  -2    2.54    0.36
   7   8   2    1.95    0.36
   7   8   2    1.34    0.36
  -7   8  -3    3.94    0.40
   7   8   3    3.12    0.69
   7   8   3    4.08    0.43
   7   8   3    2.77    0.39
  -7   8  -4    1.92    0.27
   7   8   4    1.91    0.28
   7   8   4    1.62    0.25
   7   9  -4    0.50    0.18
   8   0 -16    1.28    0.26
  -8   0  15   -0.07    0.24
  -8   0  14    0.49    0.33
  -8   0  13    0.33    0.40
  -8   0  12   67.83    3.00
   8   0 -11   -1.01    1.53
  -8   0  11    0.19    1.22
  -8   0  11    0.26    0.47
  -8   0  10   38.34    4.15
  -8   0  10   39.21    2.12
   8   0  -9   -0.05    0.62
  -8   0   9   -0.19    1.33
  -8   0   9   -0.15    0.53
  -8   0   8   43.20    4.13
  -8   0   8   40.64    2.04
   8   0  -7    1.73    0.61
  -8   0   7   -1.01    1.44
  -8   0   7   -0.10    0.45
   8   0  -6  533.18   16.92
  -8   0   6  529.73   20.36
  -8   0   6  509.95   16.65
   8   0  -5    1.01    0.41
  -8   0   5    2.00    1.20
  -8   0   5    2.15    0.51
  -8   0   4    1.85    0.47
   8   0  -4    2.29    0.45
  -8   0   4    2.12    1.09
  -8   0   3    0.97    0.38
   8   0  -3    0.12    0.93
   8   0  -2  162.72    7.79
  -8   0   2  164.34    5.82
  -8   0   1    0.89    0.36
   8   0  -1    1.31    0.80
   8   0   0   86.68    5.06
   8   0   0   86.53    3.26
  -8   0   0   83.60    3.47
   8   0   1    0.35    0.62
  -8   0  -1   -0.52    0.54
   8   0   2  150.57    7.60
  -8   0  -2  151.61    5.32
  -8   0  -2  144.73    5.56
  -8   0  -3    0.99    0.52
   8   0   3    0.55    0.74
  -8   0  -3    0.62    0.45
   8   0   4   20.08    2.72
  -8   0  -4   23.54    1.50
   8   0   5    0.17    0.78
  -8   0  -5    0.40    0.47
   8   0   6  114.36    7.46
  -8   0  -6  122.77    4.78
  -8   0  -7    0.15    0.54
  -8   0  -8  138.59    5.24
  -8   0  -9   -0.27    0.51
  -8   0 -10   40.68    1.89
   8   0  11    0.85    0.28
  -8  -1  15    0.17    0.21
  -8   1  15    0.20    0.22
  -8  -1  14    1.52    0.42
  -8   1  14    1.77    0.43
  -8  -1  13   40.93    2.01
  -8   1  13   42.21    2.05
  -8  -1  12   19.69    1.35
  -8   1  12   20.68    1.40
   8   1 -11    3.95    1.75
   8  -1 -11    3.50    1.80
  -8  -1  11    4.13    0.71
  -8  -1  11    4.58    1.53
  -8   1  11    6.15    1.72
  -8   1  11    4.46    0.74
  -8  -1  10   16.25    2.63
  -8  -1  10   14.76    1.19
  -8   1  10   13.57    1.16
  -8   1  10   11.96    2.34
  -8   1  10   11.40    1.00
   8   1  -9   66.93    3.51
  -8  -1   9   69.18    5.64
  -8   1   9   69.08    5.63
  -8  -1   9   72.18    3.17
  -8   1   9   75.04    3.21
   8   1  -8    7.34    1.00
  -8  -1   8    5.74    0.78
  -8   1   8    5.74    0.80
  -8  -1   8    7.19    1.83
  -8   1   8    7.10    1.82
   8  -1  -7   13.75    1.34
   8   1  -7   15.54    1.31
  -8   1   7   15.78    2.59
  -8  -1   7   14.60    1.16
  -8   1   7   14.09    1.15
  -8  -1   7   13.92    2.47
   8  -1  -6  211.62    7.78
   8   1  -6  213.04    7.52
  -8  -1   6  238.48   10.87
  -8   1   6  226.32   10.73
  -8  -1   6  213.82    7.45
  -8   1   6  213.87    7.46
   8   1  -5  485.41   15.67
  -8  -1   5  526.08   19.49
  -8   1   5  494.70   19.21
  -8  -1   5  496.90   15.75
  -8   1   5  500.69   15.76
   8   1  -5  488.07   15.70
   8  -1  -5  476.91   15.70
  -8  -1   4   77.65    5.29
  -8   1   4   68.52    5.05
  -8  -1   4   74.35    3.03
  -8   1   4   70.79    3.00
   8   1  -4   69.62    2.90
   8  -1  -4   70.35    2.92
   8   1  -3   31.09    3.06
   8  -1  -3   33.09    3.17
  -8  -1   3   34.00    1.78
  -8   1   3   34.90    1.79
   8   1  -2    3.22    1.19
   8  -1  -2    4.12    1.29
  -8  -1   2    5.37    0.68
  -8   1   2    5.89    0.70
   8  -1  -1  413.72   15.20
   8   1  -1  379.38   12.42
   8  -1  -1  392.79   12.46
  -8   1   1  393.91   12.70
  -8  -1   1  387.41   12.69
   8   1  -1  405.13   15.04
   8   1   0  101.71    5.67
   8  -1   0  105.75    5.81
   8   1   0  104.84    3.81
   8  -1   0  105.19    3.82
  -8   1   0  100.17    4.02
  -8  -1   0  100.84    4.03
   8   1   1   28.98    2.81
   8  -1   1   30.57    2.89
   8   1   1   27.70    1.34
  -8   1  -1   30.89    1.74
  -8  -1  -1   28.24    1.69
   8   1   2  157.43    7.73
   8  -1   2  159.31    7.85
  -8  -1  -2  148.92    5.34
  -8   1  -2  158.66    5.41
   8   1   2  143.90    5.08
  -8   1  -2  150.61    5.65
  -8  -1  -2  152.82    5.66
   8   1   3  480.51   17.89
   8  -1   3  483.03   17.98
  -8  -1  -3  455.46   14.68
  -8   1  -3  485.39   14.78
   8   1   3  428.86   14.35
  -8   1  -3  466.19   15.06
  -8  -1  -3  472.23   15.10
   8   1   4  242.99   11.18
   8  -1   4  233.44   11.12
  -8  -1  -4  260.08    8.25
  -8   1  -4  255.99    8.25
   8   1   5   32.74    3.55
   8  -1   5   25.93    3.27
  -8  -1  -5   30.12    1.76
  -8   1  -5   32.15    1.81
   8   1   5   24.47    1.36
   8   1   6   85.60    6.38
   8  -1   6   90.91    6.57
  -8  -1  -6  106.85    4.17
  -8   1  -6  101.90    4.14
  -8  -1  -7  176.91    6.30
  -8   1  -7  165.04    6.24
  -8  -1  -8   22.00    1.49
  -8   1  -8   19.57    1.44
  -8  -1  -9   12.11    1.07
  -8   1  -9   12.86    1.08
  -8  -1 -10    5.88    0.67
  -8   1 -10    5.97    0.68
   8   1  11   39.19    1.56
   8  -1  11   35.73    1.53
   8   2 -15    4.70    0.48
   8  -2 -15    4.64    0.48
  -8  -2  14    1.37    0.37
  -8   2  14    1.72    0.38
  -8  -2  13   16.48    1.12
  -8   2  13   18.39    1.17
  -8  -2  12   31.78    1.71
  -8   2  12   34.51    1.79
  -8  -2  11   19.20    1.32
  -8   2  11   16.37    1.27
  -8   2  11   15.65    1.15
  -8  -2  10   82.69    6.25
  -8   2  10   78.50    6.25
  -8  -2  10   92.10    3.70
  -8   2  10   91.84    3.73
  -8   2  10   83.09    3.60
  -8  -2   9    2.71    1.37
  -8   2   9    2.78    1.31
  -8  -2   9    3.42    0.67
  -8   2   9    2.95    0.66
   8   2  -8   13.12    1.32
  -8  -2   8   15.48    2.64
  -8  -2   8   15.19    1.20
  -8   2   8   15.59    1.22
  -8   2   8   15.12    2.60
   8   2  -7   36.12    2.05
  -8  -2   7   31.58    3.73
  -8   2   7   33.58    3.85
  -8  -2   7   36.34    1.96
  -8   2   7   35.63    1.95
   8   2  -6   67.54    3.01
  -8  -2   6   69.98    5.38
  -8   2   6   80.13    5.76
  -8  -2   6   68.36    3.01
  -8   2   6   72.50    3.06
   8   2  -5   38.47    1.93
  -8  -2   5   40.57    3.85
  -8   2   5   39.53    3.85
  -8  -2   5   42.55    2.07
  -8   2   5   37.83    2.00
   8   2  -4   34.10    1.67
  -8  -2   4   34.25    3.56
  -8   2   4   34.06    3.46
   8   2  -4   34.15    1.79
   8  -2  -4   36.57    1.85
  -8  -2   4   36.82    1.86
  -8   2   4   33.70    1.82
   8   2  -3  291.94   12.31
   8  -2  -3  285.94   12.34
   8   2  -3  294.05    9.38
   8   2  -3  292.44    9.52
   8  -2  -3  293.26    9.55
  -8  -2   3  284.86    9.65
  -8   2   3  281.01    9.63
   8   2  -2  199.22    9.23
   8  -2  -2  197.92    9.34
   8   2  -2  194.94    6.55
   8   2  -2  200.90    6.71
   8  -2  -2  201.05    6.74
  -8  -2   2  196.09    6.89
  -8   2   2  196.91    6.88
   8   2  -1   23.96    2.70
   8  -2  -1   28.42    2.90
   8   2  -1   27.70    1.36
   8   2  -1   29.37    1.49
   8  -2  -1   30.92    1.53
  -8   2   1   27.82    1.64
  -8  -2   1   27.16    1.63
  -8   2   0    2.32    0.52
  -8  -2   0    1.81    0.49
   8   2   0    1.74    0.82
   8  -2   0    1.58    0.89
   8   2   0    1.89    0.35
   8   2   0    2.12    0.41
   8  -2   0    1.66    0.39
   8   2   1  145.12    7.27
   8  -2   1  140.61    7.30
   8   2   1  133.94    4.82
   8   2   1  144.40    5.01
   8  -2   1  146.49    5.07
  -8   2  -1  140.95    5.29
  -8  -2  -1  136.87    5.28
   8   2   2   47.25    3.84
   8  -2   2   45.83    3.89
   8   2   2   46.01    2.00
  -8   2  -2   48.53    2.43
  -8  -2  -2   46.73    2.42
   8   2   3   16.58    2.38
   8  -2   3   17.87    2.47
  -8  -2  -3   18.49    1.25
  -8   2  -3   20.17    1.32
   8   2   3   18.11    1.10
   8   2   4   40.47    3.86
   8  -2   4   43.07    4.02
  -8  -2  -4   47.41    2.24
  -8   2  -4   48.47    2.28
   8   2   4   42.43    1.98
   8   2   5   17.09    2.54
   8  -2   5   15.80    2.53
  -8  -2  -5   19.46    1.35
  -8   2  -5   16.32    1.28
   8   2   5   15.11    1.06
   8   2   6   62.20    5.18
   8  -2   6   65.18    5.37
  -8   2  -6   74.62    3.25
   8   2   6   69.85    2.92
  -8  -2  -7    0.53    0.58
  -8   2  -7    0.24    0.63
   8   2   7    2.13    0.45
  -8  -2  -8    1.21    0.55
  -8   2  -8    1.03    0.58
   8   2   8    1.80    0.38
  -8  -2  -9  116.43    4.15
  -8   2  -9  103.70    4.07
   8   2  10   73.35    2.75
   8  -2  10   71.01    2.74
   8   3 -14    9.27    0.68
  -8   3  13    0.18    0.21
  -8  -3  13    0.13    0.26
  -8   3  13    0.02    0.27
  -8  -3  12   17.13    1.14
  -8   3  12   18.03    1.19
  -8   3  12   15.60    1.05
  -8   3  11    0.25    0.40
  -8  -3  11    0.19    0.33
  -8   3  11    0.03    0.37
  -8   3  10    3.37    0.65
   8   3 -10    3.75    0.87
  -8  -3  10    2.81    0.58
  -8   3  10    3.61    0.66
  -8   3   9    1.86    0.63
   8   3  -9    2.13    0.41
   8   3  -9    2.45    0.75
  -8  -3   9    2.28    1.24
  -8   3   9    2.00    1.16
  -8  -3   9    2.20    0.56
  -8   3   9    2.26    0.57
   8   3  -8    1.22    0.59
  -8  -3   8    1.92    1.18
  -8   3   8    0.36    1.00
   8   3  -8    1.33    0.40
  -8  -3   8    1.51    0.51
  -8   3   8    1.23    0.53
  -8  -3   7   19.62    2.85
  -8   3   7   19.77    2.90
  -8  -3   7   17.97    1.31
  -8   3   7   17.58    1.30
   8   3  -6  123.80    5.74
  -8  -3   6  133.93    7.71
  -8   3   6  130.47    7.67
  -8  -3   6  129.84    4.89
  -8   3   6  130.03    4.89
  -8   3   5    1.40    0.46
  -8  -3   5    1.23    0.46
   8   3  -5    2.34    0.82
  -8  -3   5    1.20    0.93
  -8   3   5    0.61    0.79
   8   3  -4   86.35    3.39
  -8  -3   4   88.08    3.57
  -8   3   4   86.53    3.55
   8   3  -3   26.91    1.42
   8   3  -3   28.91    1.59
   8  -3  -3   28.34    1.62
  -8  -3   3   26.14    1.59
  -8   3   3   27.01    1.59
   8   3  -2  172.64    8.63
   8  -3  -2  174.24    8.75
   8   3  -2  173.01    5.87
   8   3  -2  180.48    6.05
   8  -3  -2  176.14    6.07
  -8   3   2  172.46    6.18
  -8  -3   2  161.62    6.14
  -8   3   1    2.57    0.55
  -8  -3   1    1.95    0.50
  -8   3   1    1.47    0.87
   8   3  -1    1.16    0.88
   8  -3  -1    0.28    0.79
   8   3  -1    1.30    0.35
   8   3  -1    1.00    0.37
   8  -3  -1    0.46    0.35
   8   3   0  175.33    8.40
   8  -3   0  169.96    8.49
   8   3   0  170.63    5.78
   8   3   0  178.14    5.93
   8  -3   0  174.17    5.97
  -8   3   0  173.29    6.17
  -8  -3   0  160.83    6.15
   8   3   1   17.84    2.40
   8  -3   1   19.01    2.58
   8   3   1   19.19    1.13
   8   3   1   21.35    1.25
   8  -3   1   20.14    1.25
  -8   3  -1   18.73    1.37
  -8  -3  -1   18.25    1.39
   8   3   2  115.16    6.59
   8  -3   2  125.14    6.97
   8   3   2  114.02    4.26
   8   3   2  122.03    4.38
   8  -3   2  118.35    4.42
  -8   3  -2  121.15    4.71
  -8  -3  -2  110.97    4.70
   8   3   3    8.93    1.78
   8  -3   3    8.04    1.81
   8   3   3    8.20    0.78
   8   3   3    9.17    0.87
   8  -3   3    8.27    0.87
   8   3   4  170.97    8.65
   8  -3   4  158.97    8.68
   8   3   4  163.22    5.72
   8   3   5   19.55    2.66
   8  -3   5   17.80    2.66
  -8   3  -5   21.84    1.45
   8   3   5   22.75    2.56
   8   3   5   19.12    1.24
  -8  -3  -6    7.40    0.89
  -8   3  -6    6.33    0.88
   8   3   6    6.69    0.73
   8   3   6    6.22    1.27
  -8   3  -7    3.16    0.70
   8   3   7    3.63    0.55
   8   3   8  127.57    4.24
   8   3   8  125.03    4.36
   8   3   9    0.22    0.25
   8   3   9    0.32    0.27
   8  -3   9    0.24    0.28
  -8   4  13   -0.03    0.21
  -8   4  12    7.05    0.68
  -8   4  11  100.47    3.92
   8   4 -10    6.93    0.98
  -8   4  10    5.83    0.71
  -8   4  10    7.50    0.90
   8   4 -10    5.25    0.56
  -8   4   9   -0.16    0.35
  -8   4   9   -0.21    0.55
   8   4  -9   -0.33    0.64
   8   4  -9    0.40    0.32
  -8   4   8    0.84    0.42
   8   4  -8    0.77    0.58
   8   4  -8    1.35    0.45
   8   4  -7  134.74    5.37
  -8   4   7  126.34    5.06
   8   4  -6   11.63    1.05
   8   4  -6    8.34    1.23
  -8   4   6    9.60    0.91
   8   4  -5   12.26    1.01
   8   4  -5   13.49    1.76
  -8   4   5    9.89    0.92
   8   4  -4   94.01    5.06
   8   4  -4   75.80    3.15
  -8   4   3   76.17    5.88
   8   4  -3  113.51    5.88
  -8   4   2    4.56    0.44
  -8   4   2    2.71    1.13
   8   4  -2    4.06    1.30
  -8   4   1   68.88    2.56
   8   4  -1   74.20    2.84
  -8   4   0   49.74    2.00
  -8   4   0   42.97    3.64
   8   4   0   46.26    4.03
   8   4   0   55.65    2.27
  -8   4   0   52.85    2.47
  -8   4  -1  183.00    6.29
   8   4   1  188.02    9.46
   8   4   1  207.12    6.60
  -8   4  -2    0.94    0.31
   8   4   2    1.23    0.42
   8   4   2    1.18    1.00
  -8   4  -3    2.75    0.41
   8   4   3    2.71    0.54
   8   4   3    2.24    1.13
   8   4   4   28.72    3.02
   8   4   4   33.76    1.73
   8   4   4   32.24    1.68
   8   4   5  292.19   12.14
   8   4   5  304.02    9.96
   8   4   5  302.40    9.91
   8   4   6    1.98    0.50
   8   4   6    1.34    0.38
   8   4   6    0.75    0.74
   8   4   7   13.45    0.96
   8   4   8    4.03    0.50
   8   4   9   51.57    1.95
  -8   5  13    1.22    0.23
  -8   5  12    0.29    0.27
  -8   5  11    1.21    0.43
   8   5 -10    2.29    0.41
  -8   5  10    2.97    0.62
  -8   5   9    0.75    0.58
   8   5  -9    0.04    0.51
   8   5  -9    0.32    0.36
   8   5  -8   30.01    1.94
   8   5  -8   31.55    1.64
   8   5  -7   80.20    3.69
   8   5  -7   92.52    3.54
   8   5  -6    0.62    0.52
   8   5  -6    1.39    0.53
   8   5  -5   18.85    1.30
   8   5  -5   16.36    1.85
   8   5  -4   55.39    2.50
   8   5  -4   63.15    4.06
  -8   5   3    0.60    0.87
   8   5  -3    0.88    0.43
   8   5  -3    1.20    0.92
  -8   5   2   11.43    0.75
  -8   5   2    7.90    1.85
   8   5  -2   10.51    0.88
   8   5  -2   10.43    1.91
  -8   5   1    1.52    0.34
  -8   5   1    2.27    1.07
   8   5  -1    2.17    0.49
  -8   5   0   39.93    1.66
  -8   5   0   32.35    3.28
   8   5   0   29.78    3.31
  -8   5  -1   16.99    0.98
   8   5   1   12.43    2.19
  -8   5  -2   12.73    0.85
   8   5   2   12.96    2.17
  -8   5  -3   76.01    3.00
   8   5   3   82.48    5.40
   8   5   3   89.66    3.31
   8   5   4   79.03    4.86
   8   5   4   85.82    3.18
  -8   5  -5    2.81    0.42
   8   5   5    3.83    0.61
   8   5   5    4.00    1.04
  -8   5  -6   -0.04    0.23
   8   5   6    0.19    0.36
   8   5   7   15.87    0.98
   8   5   8   11.73    0.74
   8   5   9    3.17    0.30
  -8   6  12    4.45    0.39
  -8   6  11    0.46    0.28
   8   6 -11    0.28    0.16
   8   6 -10   16.96    0.88
   8   6  -9   12.92    0.87
   8   6  -8   49.49    2.51
  -8   6   8   55.80    2.63
   8   6  -8   52.09    2.27
  -8   6   7    2.20    0.67
   8   6  -7    1.68    0.56
   8   6  -7    1.59    0.53
   8   6  -6    6.62    0.79
   8   6  -6    5.76    0.81
   8   6  -6    5.79    0.54
  -8   6   6    6.15    0.93
   8   6  -5   24.24    1.54
   8   6  -5   24.95    1.30
  -8   6   5   23.62    1.75
   8   6  -5   26.21    1.59
   8   6  -4   46.35    2.30
   8   6  -4   43.63    3.30
   8   6  -4   51.37    2.16
   8   6  -3   11.38    0.99
   8   6  -3   10.08    1.66
   8   6  -3   13.32    1.14
   8   6  -2   40.80    1.93
   8   6  -2   33.22    3.07
   8   6  -2   34.06    1.99
  -8   6   1    2.44    0.41
   8   6  -1    2.06    0.49
   8   6  -1    1.10    0.46
  -8   6   0   16.97    0.93
   8   6   0   17.71    1.12
   8   6   0    9.45    0.99
   8   6   0    8.50    1.77
  -8   6  -1    9.56    0.70
   8   6   1    9.18    0.83
   8   6   1    5.88    0.72
   8   6   1    6.10    1.46
   8   6   2   48.86    3.88
   8   6   2   52.28    2.37
   8   6   3    2.28    0.89
  -8   6  -3    1.69    0.38
   8   6   3    1.98    0.50
  -8   6  -4   88.58    3.15
   8   6   4   86.96    4.61
  -8   6  -5   17.86    0.91
   8   6   5   17.60    1.64
  -8   6  -6   31.13    1.32
   8   6   6   47.80    1.74
   8   6   7    6.60    0.54
   8   7 -10    0.11    0.16
  -8   7  10   -0.03    0.20
  -8   7   9    7.31    0.63
   8   7  -9    7.08    0.54
  -8   7   8   11.38    0.87
   8   7  -8   12.47    0.82
   8   7  -7    0.02    0.12
  -8   7   7   11.45    0.86
  -8   7   6    2.55    0.54
   8   7  -6    3.15    0.56
   8   7  -6    3.45    0.36
   8   7  -6    2.80    0.52
   8   7  -5   35.85    1.79
   8   7  -5   35.17    1.48
  -8   7   4    0.47    0.35
   8   7  -4    0.41    0.39
   8   7  -4    0.95    0.39
   8   7  -4    0.74    0.45
  -8   7   3   -0.12    0.29
   8   7  -3    0.36    0.38
   8   7  -3    0.35    0.38
   8   7  -3   -0.12    0.39
   8   7  -2    6.32    0.72
   8   7  -2    6.06    0.68
   8   7  -1   65.79    2.45
   8   7  -1   63.88    2.45
  -8   7   0   47.54    1.72
   8   7   0   42.68    1.89
   8   7   0   27.06    2.70
   8   7   0   28.28    1.63
  -8   7  -1    1.02    0.32
   8   7   1    0.66    0.79
   8   7   1    0.69    0.39
   8   7   1    0.05    0.11
  -8   7  -2   10.29    0.70
   8   7   2   12.25    0.89
  -8   7  -3   22.82    1.09
   8   7   3   26.50    1.31
  -8   7  -4    1.20    0.26
   8   7   4    1.59    0.37
   8   7   4    1.27    0.33
  -8   7  -5    5.67    0.39
   8   7   5    7.11    0.48
   8   7   6    0.02    0.17
   8   8  -8    0.96    0.22
   8   8  -7    1.94    0.33
   8   8  -5    5.38    0.55
   8   8  -4    3.04    0.45
   8   8  -4    2.37    0.61
   8   8  -4    3.26    0.39
   8   8  -3    6.57    0.60
   8   8  -3    6.09    0.96
   8   8  -3    8.59    0.62
   8   8  -2    6.66    0.53
   8   8  -2   10.49    0.66
   8   8  -1    0.06    0.18
   8   8  -1    0.17    0.20
   8   8  -1    0.18    0.30
   8   8   0    3.01    0.44
   8   8   0    3.30    0.45
   8   8   1    7.52    0.59
   8   8   2    2.01    0.58
   8   8   2    2.80    0.37
   8   8   2    2.20    0.34
   8   8   3    4.04    0.35
  -9   0  15    0.40    0.21
  -9   0  14   -0.09    0.28
  -9   0  13    5.57    0.67
  -9   0  12    0.07    0.40
  -9   0  11   16.47    1.29
  -9   0  10    0.19    0.85
  -9   0  10   -0.04    0.47
   9   0  -9   64.34    3.45
  -9   0   9   69.68    5.73
  -9   0   9   70.15    3.13
   9   0  -8   -0.21    0.59
  -9   0   8   -1.35    1.71
  -9   0   8    0.35    0.51
   9   0  -7  515.06   16.89
  -9   0   7  536.51   20.91
  -9   0   7  503.07   16.52
   9   0  -6    0.51    0.48
  -9   0   6    0.18    0.89
  -9   0   6    0.41    0.46
   9   0  -5  461.75   14.31
  -9   0   5  449.59   17.99
  -9   0   5  442.60   14.24
   9   0  -5  406.09   14.09
  -9   0   4   -0.11    0.47
   9   0  -4    0.62    0.41
   9   0  -4    0.34    0.34
  -9   0   3    1.44    0.52
   9   0  -3    2.68    1.21
   9   0  -3    2.03    0.45
   9   0  -3    2.07    0.46
  -9   0   2   -0.22    0.50
   9   0  -2   -0.55    0.94
   9   0  -2   -0.05    0.37
   9   0  -1  780.16   27.73
   9   0  -1  789.50   24.64
  -9   0   1  798.81   24.99
  -9   0   0    0.12    0.39
   9   0   0    0.40    0.77
   9   0   0   -0.11    0.30
   9   0   1   15.70    2.24
   9   0   1   14.49    1.05
  -9   0  -1   13.52    1.22
  -9   0  -2   -0.04    0.43
   9   0   2   -0.15    0.78
   9   0   2   -0.22    0.39
   9   0   3  290.65   13.28
  -9   0  -3  322.03   10.37
  -9   0  -3  299.67   10.71
   9   0   4   -1.15    1.54
  -9   0  -4    1.92    0.59
   9   0   5  160.94    9.29
  -9   0  -5  188.78    6.61
  -9   0  -6    0.56    0.54
  -9   0  -7  359.49   11.86
  -9   0  -8    0.44    0.52
   9   0   9    0.74    0.40
   9   0  10   -0.08    0.21
  -9   1  15    1.93    0.30
  -9  -1  15    1.46    0.27
  -9  -1  14    4.52    0.53
  -9   1  14    4.89    0.56
  -9  -1  13    2.70    0.52
  -9   1  13    2.92    0.54
  -9  -1  12    9.57    0.93
  -9   1  12    9.02    0.91
  -9  -1  11    2.73    0.63
  -9   1  11    1.75    0.55
  -9  -1  10   12.19    1.11
  -9   1  10   11.61    1.10
  -9  -1  10    8.23    2.06
  -9   1  10   13.81    2.53
  -9   1  10    9.05    0.89
   9   1  -9    0.65    0.66
  -9  -1   9    1.17    1.11
  -9   1   9    1.78    1.19
  -9  -1   9    1.80    0.58
  -9   1   9    2.50    0.64
   9   1  -8  104.02    4.59
  -9  -1   8  102.52    7.14
  -9   1   8  103.36    7.20
  -9  -1   8  107.03    4.29
  -9   1   8  106.07    4.29
   9  -1  -7  113.78    4.97
   9   1  -7  117.94    4.80
  -9  -1   7  122.68    7.78
  -9   1   7  118.36    7.72
  -9  -1   7  118.00    4.63
  -9   1   7  118.15    4.65
   9  -1  -6  185.26    6.91
   9   1  -6  182.78    6.62
  -9  -1   6  184.82    9.81
  -9   1   6  183.68    9.82
  -9  -1   6  179.36    6.57
  -9   1   6  181.39    6.60
  -9  -1   5    0.29    0.42
  -9   1   5    0.47    0.45
   9   1  -5    0.45    0.43
   9   1  -5    2.02    0.51
  -9  -1   5   -0.17    1.08
  -9   1   5    0.17    1.06
   9   1  -4  261.53    8.57
   9   1  -4  254.49    8.62
   9  -1  -4  249.15    8.62
  -9  -1   4  251.04    8.75
  -9   1   4  258.73    8.79
   9   1  -3  206.69    9.86
   9  -1  -3  190.68    9.74
   9   1  -3  213.33    6.99
   9   1  -3  209.38    7.08
   9  -1  -3  204.14    7.08
  -9  -1   3  207.80    7.28
  -9   1   3  197.68    7.24
   9   1  -2  187.87    9.30
   9  -1  -2  198.59    9.52
   9   1  -2  194.73    6.55
   9   1  -2  196.94    6.70
   9  -1  -2  193.96    6.71
  -9   1   2  191.36    6.93
  -9  -1   2  196.55    6.96
   9   1  -1   49.71    4.04
   9  -1  -1   53.79    4.21
   9   1  -1   52.47    2.18
   9   1  -1   51.92    2.31
   9  -1  -1   53.08    2.35
  -9   1   1   50.59    2.55
  -9  -1   1   53.93    2.60
   9   1   0  354.42   14.56
   9  -1   0  360.11   14.69
   9   1   0  354.51   11.47
   9   1   0  367.14   11.71
   9  -1   0  367.31   11.73
  -9   1   0  357.49   12.03
  -9  -1   0  357.51   12.03
   9   1   1   14.66    2.25
   9  -1   1   18.07    2.51
   9   1   1   19.17    1.06
   9   1   1   17.29    1.17
   9  -1   1   17.62    1.18
  -9   1  -1   13.06    1.27
  -9  -1  -1   16.08    1.36
   9   1   2  233.74   11.22
   9  -1   2  240.92   11.36
   9   1   2  245.49    8.24
   9   1   2  262.99    8.58
   9  -1   2  260.00    8.61
  -9   1  -2  255.39    8.95
  -9  -1  -2  253.61    8.94
   9   1   3   13.91    2.31
   9  -1   3   15.15    2.44
  -9   1  -3   16.71    1.26
   9   1   3   14.42    0.94
   9   1   4   98.52    6.82
   9  -1   4  104.22    7.05
  -9  -1  -4  125.02    4.67
  -9   1  -4  126.22    4.70
   9   1   5  102.76    6.93
   9  -1   5  103.92    6.99
  -9  -1  -5  117.04    4.52
  -9   1  -5  121.36    4.57
  -9  -1  -6  176.99    6.35
  -9   1  -6  174.96    6.35
  -9  -1  -7    0.67    0.58
  -9   1  -7    0.39    0.55
   9   1   9   67.53    2.66
   9  -1   9   63.40    2.62
   9   1  10   43.97    1.74
   9  -1  10   43.21    1.74
   9   2 -15    0.08    0.20
   9  -2 -15    0.22    0.21
  -9   2  14    0.22    0.27
  -9  -2  14    0.34    0.26
  -9   2  13    3.38    0.52
  -9  -2  13    2.97    0.49
  -9   2  12    1.14    0.32
  -9  -2  12    1.06    0.44
  -9   2  12    1.84    0.52
  -9  -2  11   10.56    0.98
  -9   2  11   10.65    1.01
  -9   2  11    9.52    0.86
   9   2 -10   75.55    3.65
  -9  -2  10   78.20    3.32
  -9   2  10   78.07    3.33
  -9   2  10   70.48    3.18
   9   2  -9   86.31    4.07
  -9  -2   9   92.37    6.77
  -9   2   9   83.17    6.55
  -9  -2   9   88.94    3.76
  -9   2   9   94.37    3.84
   9   2  -8   14.50    1.37
  -9  -2   8   14.03    1.21
  -9   2   8   15.11    1.26
  -9  -2   8   13.43    2.56
  -9   2   8   15.49    2.71
   9   2  -7   29.32    1.86
  -9  -2   7   26.72    3.45
  -9   2   7   25.54    3.42
  -9  -2   7   29.26    1.77
  -9   2   7   28.67    1.78
   9   2  -6  173.25    7.61
   9   2  -6  193.43    6.85
  -9  -2   6  184.62   10.07
  -9   2   6  181.28    9.99
  -9  -2   6  197.70    6.91
  -9   2   6  197.02    6.90
   9   2  -5  159.67    5.80
  -9  -2   5  160.54    5.93
  -9   2   5  163.67    5.96
   9   2  -4   56.57    2.50
   9  -2  -4   56.08    2.64
  -9  -2   4   53.93    2.67
  -9   2   4   56.24    2.70
   9   2  -3   12.32    2.31
   9  -2  -3   12.08    2.29
   9   2  -3   16.42    1.04
   9   2  -3   14.45    1.10
   9  -2  -3   16.27    1.18
  -9  -2   3   15.02    1.23
  -9   2   3   14.18    1.21
   9   2  -2  159.89    8.54
   9  -2  -2  166.59    8.75
   9   2  -2  164.78    5.74
   9   2  -2  166.00    5.89
   9  -2  -2  171.84    5.96
  -9   2   2  172.69    6.19
  -9  -2   2  166.80    6.17
   9   2  -1  329.66   13.74
   9  -2  -1  342.40   14.02
   9   2  -1  326.49   10.50
   9   2  -1  328.63   10.69
   9  -2  -1  332.73   10.73
  -9   2   1  318.47   10.96
  -9  -2   1  317.08   10.98
   9   2   0  158.60    8.13
   9  -2   0  152.22    8.11
   9   2   0  146.28    5.23
   9   2   0  157.51    5.47
   9  -2   0  162.47    5.53
  -9   2   0  147.70    5.73
  -9  -2   0  149.03    5.75
  -9   2  -1    3.09    0.67
  -9  -2  -1    3.43    0.70
   9   2   1    4.35    1.29
   9  -2   1    3.08    1.25
   9   2   1    3.37    0.49
   9   2   1    3.60    0.57
   9  -2   1    3.03    0.57
   9   2   2  252.81   11.73
   9  -2   2  257.39   11.92
   9   2   2  253.81    8.63
   9   2   2  271.40    8.91
   9  -2   2  269.93    8.94
  -9   2  -2  268.96    9.32
  -9  -2  -2  269.01    9.35
   9   2   3   74.94    5.44
   9  -2   3   78.47    5.67
   9   2   3   77.17    3.09
   9   2   3   85.84    3.39
   9  -2   3   81.62    3.39
   9   2   4    3.35    1.29
   9  -2   4    3.32    1.32
   9   2   4    2.87    0.48
   9   2   5   14.95    1.00
   9   2   6  185.59    8.54
   9   2   6  209.86    6.86
   9   2   7   18.42    1.06
   9   2   7   21.13    1.32
   9   2   8   39.73    1.84
   9  -2   8   35.49    1.80
   9   2   9    0.99    0.34
   9  -2   9    0.74    0.34
   9   3 -14   -0.03    0.08
   9  -3 -14   -0.10    0.22
  -9   3  13    1.58    0.28
  -9   3  13    1.48    0.34
  -9  -3  13    1.71    0.35
  -9   3  12    2.99    0.46
  -9  -3  12    3.15    0.52
  -9   3  12    3.61    0.54
  -9  -3  11   33.24    1.75
  -9   3  11   34.66    1.81
  -9   3  11   30.51    1.71
  -9   3  10    2.58    0.59
   9   3 -10    2.23    0.76
  -9  -3  10    2.53    0.55
  -9   3  10    2.54    0.58
  -9  -3   9    7.42    0.87
  -9   3   9    7.94    0.91
   9   3  -9    8.07    0.69
  -9  -3   8    7.36    0.87
  -9   3   8    7.65    0.89
  -9  -3   8    6.64    1.79
  -9   3   8    7.94    1.91
  -9  -3   7  216.62   11.38
  -9   3   7  228.60   11.53
  -9  -3   7  233.30    8.08
  -9   3   7  232.53    8.09
   9   3  -6   62.70    2.76
  -9  -3   6   57.30    2.68
  -9   3   6   57.02    2.69
  -9  -3   5    3.60    0.65
  -9   3   5    3.05    0.62
   9   3  -5    3.03    0.60
   9   3  -5    3.71    1.04
   9   3  -4   23.28    2.44
   9   3  -4   23.16    1.38
  -9   3   4   21.58    1.49
  -9  -3   4   20.96    1.47
   9   3  -3  160.37    5.80
   9   3  -3  179.54    6.08
   9  -3  -3  176.65    6.14
  -9   3   3  165.41    6.14
  -9  -3   3  158.74    6.12
   9   3  -2    7.60    1.72
   9  -3  -2    7.92    1.85
   9   3  -2    8.71    0.76
   9   3  -2    6.65    0.78
   9  -3  -2    6.90    0.82
  -9   3   2    6.33    0.88
  -9  -3   2    8.30    0.96
   9   3  -1  116.43    7.03
   9  -3  -1  120.37    7.26
   9   3  -1  122.66    4.31
   9   3  -1  126.56    4.49
   9  -3  -1  123.71    4.53
  -9   3   1  117.63    4.68
  -9  -3   1  108.27    4.63
   9   3   0   43.63    3.99
   9  -3   0   40.48    4.00
   9   3   0   45.87    2.04
   9   3   0   45.96    2.17
   9  -3   0   47.42    2.23
  -9   3   0   47.94    2.43
  -9  -3   0   43.23    2.38
   9   3   1  420.20   16.84
   9  -3   1  418.68   17.11
   9   3   1  402.83   13.41
   9   3   1  444.12   13.64
   9  -3   1  423.73   13.66
  -9   3  -1  444.36   14.04
  -9  -3  -1  399.12   13.95
   9  -3   2   28.91    3.42
   9   3   2   32.15    1.61
   9   3   2   34.91    1.78
   9  -3   2   30.46    1.74
   9   3   3   10.37    2.10
   9  -3   3   11.37    2.26
   9   3   3   15.10    1.02
   9   3   3   13.28    1.05
   9  -3   3   13.24    1.10
   9   3   4   21.15    2.61
   9   3   4   18.12    1.19
   9   3   4   19.51    1.31
   9  -3   4   20.31    1.36
   9   3   5  153.97    7.70
   9   3   5  155.01    5.57
   9   3   5  173.30    5.81
   9  -3   5  157.71    5.78
   9   3   6    7.51    0.70
   9   3   6    8.20    0.79
   9  -3   6    7.95    0.82
   9   3   7    0.78    0.34
   9   3   7   -0.10    0.35
   9  -3   7   -0.03    0.36
   9   3   8    1.43    0.30
   9   3   8    1.12    0.32
   9  -3   8    0.60    0.29
  -9   4  13    1.15    0.24
  -9   4  12    3.33    0.45
  -9   4  11    2.17    0.49
   9   4 -10   24.77    1.73
  -9   4  10   28.37    1.65
   9   4 -10   24.37    1.21
  -9   4   9    1.53    0.44
  -9   4   9    1.79    0.64
   9   4  -9    2.51    0.74
   9   4  -9    2.86    0.47
   9   4  -8  171.06    6.67
  -9   4   8  168.84    6.28
   9   4  -7   10.50    1.09
  -9   4   7    9.18    0.92
   9   4  -6   39.42    2.06
   9   4  -6   34.95    2.57
  -9   4   6   33.64    1.90
  -9   4   5    1.99    0.56
   9   4  -5    4.19    1.15
   9   4  -4   35.25    2.97
  -9   4   4   26.47    1.61
   9   4  -3   22.67    1.33
  -9   4   3   19.56    1.43
   9   4  -2  227.96    7.49
  -9   4   2  217.33    7.72
   9   4  -1   20.17    1.21
  -9   4   1   17.67    1.35
   9   4   0  134.16    7.55
   9   4   0  131.69    4.79
  -9   4   0  135.46    5.13
   9   4   1   66.33    4.99
   9   4   1   69.24    2.83
   9   4   2    6.24    0.69
   9   4   2    5.39    0.67
   9   4   2    5.25    1.51
   9   4   3    7.91    0.77
   9   4   3    6.47    0.73
   9   4   4  118.23    6.63
   9   4   4  130.26    4.67
   9   4   4  130.90    4.69
   9   4   5   55.01    3.87
   9   4   5   62.96    2.54
   9   4   5   60.63    2.51
   9   4   6   27.72    1.40
   9   4   7    3.72    0.48
   9   4   8   23.33    1.05
  -9   5  13   -0.05    0.11
  -9   5  12    2.63    0.36
  -9   5  11   15.19    0.98
   9   5 -10    3.71    0.43
  -9   5  10    4.37    0.64
  -9   5   9    0.72    0.51
   9   5  -9    0.08    0.52
   9   5  -9    0.08    0.31
   9   5  -8   49.78    2.58
   9   5  -8   50.13    2.21
   9   5  -7    2.63    0.68
   9   5  -7    2.86    0.58
   9   5  -6    3.71    0.86
   9   5  -6    5.20    0.78
   9   5  -5   24.43    1.56
   9   5  -5   22.14    2.13
   9   5  -4   41.48    2.01
   9   5  -4   39.86    3.17
  -9   5   3   33.15    3.86
   9   5  -3   40.02    2.00
  -9   5   2    7.35    1.72
   9   5  -2   10.73    1.97
  -9   5   1    0.35    0.25
  -9   5   0   77.45    2.79
   9   5   0   73.80    5.28
  -9   5  -1   95.90    3.46
   9   5   1   99.71    6.21
   9   5   1  109.18    3.87
  -9   5  -2    2.95    0.38
   9   5   2    3.41    0.60
   9   5   3    4.17    0.62
   9   5   3    3.60    1.18
   9   5   4   56.97    2.33
   9   5   4   43.76    3.41
   9   5   5  108.51    3.66
   9   5   5   75.17    4.33
   9   5   6    2.12    0.41
   9   5   7    0.95    0.27
  -9   6  11    0.06    0.20
   9   6 -10    2.30    0.31
   9   6  -9   24.50    1.18
   9   6  -8    2.91    0.61
  -9   6   8    4.53    0.73
   9   6  -8    3.46    0.50
   9   6  -7   26.09    1.65
  -9   6   7   27.46    1.71
   9   6  -7   27.99    1.49
  -9   6   6    0.53    0.50
   9   6  -6    0.42    0.47
   9   6  -6    0.88    0.46
   9   6  -5   25.29    1.57
   9   6  -5   25.00    1.24
  -9   6   5   23.03    1.70
   9   6  -5   27.60    1.58
   9   6  -4   51.66    2.43
   9   6  -4   49.54    3.35
   9   6  -4   51.92    2.17
   9   6  -3   34.41    1.86
   9   6  -3   33.48    2.84
   9   6  -3   39.07    2.00
   9   6  -2    0.62    0.76
   9   6  -2    0.71    0.43
   9   6  -2    0.91    0.51
   9   6  -1  106.69    3.76
   9   6  -1   84.69    3.74
   9   6   0   21.36    2.46
   9   6   0   21.77    1.42
  -9   6  -1    8.42    0.61
   9   6   1   10.32    0.84
   9   6   1    7.27    0.72
   9   6   1    8.12    1.50
   9   6   2    0.38    0.66
  -9   6  -2    0.52    0.23
   9   6   2   -0.02    0.10
  -9   6  -3   26.16    1.12
   9   6   3   27.64    2.32
   9   6   4   12.58    0.86
   9   6   4    8.14    1.17
   9   6   5    5.05    0.52
   9   6   6    0.61    0.24
  -9   7  10    0.26    0.15
  -9   7   9    4.68    0.45
   9   7  -9    4.97    0.39
  -9   7   8    1.63    0.35
   9   7  -8    1.88    0.35
  -9   7   7    0.29    0.30
   9   7  -7   -0.02    0.12
  -9   7   6    0.10    0.31
   9   7  -6   -0.05    0.33
   9   7  -6    0.19    0.33
   9   7  -5   10.73    0.89
   9   7  -5   10.31    0.62
  -9   7   5    8.35    0.79
   9   7  -4    8.99    0.83
   9   7  -4    9.73    0.66
   9   7  -4    9.03    0.79
  -9   7   3   -0.07    0.13
   9   7  -3    0.92    0.41
   9   7  -3    1.08    0.37
   9   7  -3    0.71    0.40
   9   7  -2   25.48    1.42
   9   7  -2   28.38    1.36
   9   7  -1   12.97    0.94
   9   7  -1   14.52    0.96
   9   7   0   29.20    1.41
   9   7   0   27.68    1.37
   9   7   1    1.20    0.38
   9   7   2    8.96    0.71
   9   7   3    9.51    0.67
   9   7   3    7.06    0.59
   9   7   4   45.94    1.62
   9   7   4   33.23    1.44
   9   8  -7    0.97    0.20
   9   8  -5    8.25    0.57
   9   8  -4    0.75    0.28
   9   8  -3    0.61    0.40
   9   8  -3    1.07    0.28
   9   8  -3    0.88    0.23
   9   8  -2   20.50    1.50
   9   8  -2   19.37    0.93
   9   8  -1    9.30    0.97
   9   8  -1   12.76    0.62
   9   8   0    2.88    0.60
   9   8   0    4.13    0.40
 -10   0  14    8.00    0.65
 -10   0  13    0.03    0.31
 -10   0  12    5.48    0.73
 -10   0  11    0.25    0.42
 -10   0  10    3.47    0.73
 -10   0   9   -0.20    0.87
 -10   0   9   -0.08    0.50
  10   0  -8  261.25    9.52
 -10   0   8  252.24   12.89
 -10   0   8  268.31    9.21
 -10   0   7    0.25    0.49
  10   0  -7    1.38    0.67
 -10   0   7    0.98    1.16
  10   0  -6  104.89    4.31
 -10   0   6   98.29    4.13
 -10   0   5    0.66    0.48
  10   0  -5    0.43    0.47
  10   0  -5    0.45    0.44
  10   0  -4  133.82    5.00
  10   0  -4  126.79    4.91
 -10   0   4  129.88    5.09
 -10   0   3   -0.29    0.52
  10   0  -3   -0.64    1.20
  10   0  -3    0.83    0.40
  10   0  -3   -0.42    0.47
  10   0  -2  144.58    8.14
  10   0  -2  147.84    5.37
 -10   0   2  147.83    5.67
 -10   0   1    0.31    0.50
  10   0  -1    0.93    0.91
  10   0  -1    1.25    0.46
  10   0   0  636.18   24.60
  10   0   0  673.43   21.21
 -10   0   0  682.45   21.64
 -10   0  -1    0.05    0.59
  10   0   1   -0.16    0.82
  10   0   1    0.16    0.42
  10   0   2  515.43   16.51
 -10   0  -2  532.17   17.05
  10   0   3    0.17    0.79
  10   0   3    0.17    0.38
  10   0   4   78.87    3.36
  10   0   5    0.21    0.41
  10   0   6   92.76    3.73
  10   0   7   -0.08    0.40
  10   0   8  121.01    4.33
  10   0   9    0.08    0.22
 -10   1  14    0.16    0.23
 -10  -1  14    0.12    0.23
 -10  -1  13    6.79    0.69
 -10   1  13    7.07    0.70
 -10  -1  12   -0.03    0.37
 -10   1  12    0.03    0.37
 -10  -1  11    4.18    0.69
 -10   1  11    3.94    0.69
 -10   1  10    3.57    0.57
 -10  -1  10    5.23    0.79
 -10   1  10    4.85    0.77
  10   1  -9    8.07    1.15
 -10  -1   9    8.68    1.00
 -10   1   9   10.14    1.07
 -10  -1   9    8.93    2.06
 -10   1   9    8.46    2.06
 -10   1   8    1.37    0.62
  10   1  -8    1.22    0.67
 -10  -1   8    0.78    0.90
 -10   1   8    1.19    1.10
 -10  -1   8    1.11    0.56
  10   1  -7    8.35    1.05
  10  -1  -7    5.72    0.95
 -10  -1   7    6.95    0.91
 -10   1   7    7.43    0.96
 -10  -1   7    6.82    1.92
 -10   1   7    6.30    1.86
 -10  -1   6    2.37    0.68
 -10   1   6    2.27    0.68
  10  -1  -6    3.28    0.75
  10   1  -6    4.30    0.75
 -10  -1   6    0.19    1.72
 -10   1   6   -0.77    1.87
  10   1  -5   17.01    1.28
  10   1  -5   15.00    1.23
  10  -1  -5   14.87    1.25
 -10  -1   5   16.21    1.32
 -10   1   5   15.19    1.29
  10   1  -4   30.09    1.67
  10   1  -4   27.66    1.67
  10  -1  -4   28.65    1.70
 -10  -1   4   28.58    1.80
 -10   1   4   28.58    1.80
 -10   1   3    0.42    0.44
 -10  -1   3    0.21    0.43
  10   1  -3    1.29    0.92
  10  -1  -3    0.16    0.64
  10   1  -3    0.61    0.35
  10   1  -3    0.55    0.36
  10  -1  -3    0.23    0.37
 -10   1   2    0.39    0.48
 -10  -1   2    0.21    0.48
  10   1  -2    0.80    0.80
  10  -1  -2    0.65    0.87
  10   1  -2    1.11    0.38
  10   1  -2    0.37    0.39
  10  -1  -2   -0.16    0.42
  10   1  -1   19.74    2.76
  10  -1  -1   22.27    2.94
  10   1  -1   25.42    1.37
  10   1  -1   23.41    1.46
  10  -1  -1   24.33    1.50
 -10   1   1   24.52    1.70
 -10  -1   1   26.77    1.76
  10   1   0   14.16    2.34
  10  -1   0   13.21    2.30
  10   1   0   14.45    0.99
  10   1   0   16.84    1.18
  10  -1   0   16.07    1.18
 -10   1   0   16.92    1.42
 -10  -1   0   15.48    1.37
  10   1   1  166.41    9.06
  10  -1   1  161.86    9.12
  10   1   1  176.70    6.01
  10   1   1  179.89    6.31
  10  -1   1  177.53    6.32
 -10   1  -1  179.60    6.71
 -10  -1  -1  175.99    6.71
  10   1   2   30.05    3.54
  10  -1   2   29.40    3.53
  10   1   2   36.95    1.93
  10  -1   2   37.08    1.95
 -10   1  -2   36.25    2.24
 -10  -1  -2   35.65    2.23
  10   1   3  228.21   11.62
  10  -1   3  231.91   11.75
  10   1   3  262.05    8.75
  10  -1   3  262.09    8.78
  10   1   4   10.49    0.99
  10  -1   4   10.89    1.02
  10   1   5   31.75    1.76
  10  -1   5   29.03    1.73
  10   1   6   14.37    1.10
  10  -1   6   12.54    1.06
  10   1   7  144.85    5.17
  10  -1   7  145.55    5.20
  10   1   8   22.39    1.22
  10  -1   8   22.45    1.23
  10   1   9    1.94    0.35
  10  -1   9    2.43    0.36
 -10   2  13   11.12    0.81
 -10  -2  13    9.43    0.75
 -10  -2  12    0.29    0.33
 -10   2  12    0.50    0.37
 -10   2  12    0.39    0.24
 -10   2  11    0.17    0.29
 -10  -2  11    0.73    0.43
 -10   2  11    0.63    0.42
 -10   2  10    0.77    0.48
 -10   2  10    0.95    0.45
  10   2 -10    0.87    0.66
 -10  -2  10    1.68    0.54
  10   2  -9   42.08    2.54
 -10  -2   9   44.02    2.31
 -10   2   9   46.95    2.38
 -10  -2   8   -0.08    0.46
 -10   2   8    0.08    0.47
  10   2  -8    0.48    0.59
 -10  -2   8   -0.38    0.82
 -10   2   8    0.19    0.89
  10   2  -7  244.55    8.85
 -10  -2   7  244.88   12.46
 -10   2   7  241.02   12.37
 -10  -2   7  256.49    8.78
 -10   2   7  254.16    8.78
 -10  -2   6    3.61    0.69
 -10   2   6    4.16    0.72
  10   2  -6    3.33    0.69
  10   2  -6    3.84    0.92
  10   2  -5    8.20    0.90
 -10  -2   5    7.32    0.91
 -10   2   5    7.93    0.95
  10   2  -4   74.11    3.13
  10   2  -4   76.58    3.29
  10  -2  -4   72.30    3.28
 -10   2   4   77.88    3.41
 -10  -2   4   76.67    3.40
  10   2  -3    9.79    0.85
  10   2  -3    7.08    0.87
  10  -2  -3    6.24    0.83
 -10   2   3    7.47    0.98
 -10  -2   3    7.62    0.98
  10   2  -2  139.56    8.23
  10  -2  -2  154.10    8.59
  10   2  -2  151.07    5.37
  10   2  -2  152.65    5.54
  10  -2  -2  153.12    5.58
 -10   2   2  154.87    5.85
 -10  -2   2  152.11    5.84
  10   2  -1  173.72    9.34
  10  -2  -1  185.55    9.69
  10   2  -1  180.47    6.22
  10   2  -1  179.53    6.41
  10  -2  -1  185.98    6.48
 -10   2   1  180.75    6.74
 -10  -2   1  183.80    6.77
  10   2   0   71.61    5.45
  10  -2   0   76.85    5.70
  10   2   0   76.90    3.03
  10   2   0   74.82    3.20
  10  -2   0   80.77    3.29
 -10   2   0   81.51    3.59
 -10  -2   0   74.91    3.52
  10   2   1  456.66   18.54
  10  -2   1  432.38   18.53
  10   2   1  458.39   14.79
  10   2   1  482.84   15.08
  10  -2   1  470.41   15.11
 -10   2  -1  475.63   15.52
 -10  -2  -1  464.20   15.52
  10   2   2    3.39    1.36
  10  -2   2    4.72    1.51
  10   2   2    3.49    0.54
  10   2   2    3.76    0.64
  10  -2   2    4.41    0.69
  10   2   3   11.51    0.87
  10   2   3   13.15    1.07
  10  -2   3   12.89    1.08
  10   2   4   53.09    2.24
  10   2   4   52.94    2.48
  10  -2   4   55.60    2.55
  10   2   5  100.71    5.68
  10   2   5  111.28    3.95
  10   2   5  113.86    4.26
  10  -2   5  111.03    4.28
  10   2   6    1.42    0.44
  10  -2   6    0.78    0.40
  10   2   6    0.15    0.52
  10   2   7   13.99    0.97
  10  -2   7   13.74    0.98
  10   2   8   14.47    0.87
  10  -2   8   13.91    0.88
 -10   3  13    0.34    0.15
 -10   3  12    0.26    0.24
 -10   3  12   -0.48    0.33
 -10  -3  12   -0.08    0.28
 -10   3  11    2.07    0.45
 -10  -3  11    1.44    0.41
 -10   3  11    1.40    0.42
 -10  -3  10   15.97    1.17
 -10   3  10   17.54    1.25
 -10   3  10   15.25    1.17
 -10  -3   9   23.66    1.52
  10   3  -9   23.11    1.23
  10   3  -8    6.15    0.96
 -10  -3   8    5.72    0.80
 -10   3   8    5.96    0.83
  10   3  -7    5.39    0.86
 -10  -3   7    5.44    0.78
 -10   3   7    5.36    0.79
  10   3  -6   94.25    4.95
  10   3  -6  108.25    4.28
 -10   3   6  104.58    4.26
 -10  -3   6  106.44    4.27
  10   3  -5   76.98    4.41
  10   3  -5   68.84    3.11
 -10   3   5   74.38    3.28
 -10  -3   5   72.49    3.26
  10   3  -4   77.75    4.81
  10   3  -4   76.71    3.21
 -10   3   4   76.89    3.43
 -10  -3   4   75.41    3.41
  10   3  -3   15.33    2.08
  10   3  -3   11.20    0.96
  10   3  -3   15.28    1.19
  10  -3  -3   12.15    1.15
 -10   3   3   11.90    1.18
 -10  -3   3   11.45    1.17
  10   3  -2   57.29    2.48
  10   3  -2   64.83    2.73
  10  -3  -2   58.80    2.71
 -10   3   2   56.15    2.78
 -10  -3   2   58.83    2.84
  10   3  -1   22.95    3.05
  10  -3  -1   22.10    3.06
  10   3  -1   24.88    1.41
  10   3  -1   26.25    1.54
  10  -3  -1   26.21    1.58
 -10   3   1   25.41    1.72
 -10  -3   1   23.12    1.68
 -10   3   0    3.33    0.70
 -10  -3   0    3.10    0.68
  10   3   0    1.79    0.96
  10  -3   0    3.65    1.38
  10   3   0    2.26    0.48
  10   3   0    1.63    0.47
  10  -3   0    3.29    0.60
 -10   3  -1    0.54    0.46
 -10  -3  -1    0.27    0.46
  10   3   1    0.32    0.80
  10  -3   1    0.69    0.79
  10   3   1    0.33    0.35
  10   3   1    0.25    0.37
  10  -3   1    0.77    0.43
  10   3   2  315.26   10.57
  10   3   2  334.90   10.79
  10  -3   2  331.29   10.85
  10   3   3   17.93    2.44
  10   3   3   20.15    1.21
  10   3   3   20.59    1.32
  10  -3   3   18.60    1.31
  10   3   4    8.36    0.72
  10   3   4    8.10    0.81
  10  -3   4    6.62    0.79
  10   3   4    7.31    1.57
  10   3   5    0.92    0.34
  10   3   5    1.32    0.39
  10  -3   5    1.10    0.43
  10   3   5    0.91    0.77
  10   3   6  135.95    4.54
  10   3   6  133.81    4.68
  10  -3   6  126.65    4.69
  10   3   7   16.81    0.82
  10   3   7   14.67    0.88
  10  -3   7   15.49    0.93
 -10   4  13    0.17    0.12
 -10   4  12    0.09    0.21
 -10   4  11    2.26    0.43
  10   4 -10    5.43    0.82
 -10   4  10    6.19    0.74
  10   4 -10    4.53    0.44
  10   4  -9    2.79    0.73
 -10   4   9    3.98    0.75
  10   4  -9    3.52    0.47
  10   4  -8   52.28    2.66
 -10   4   8   47.14    2.31
  10   4  -8   52.98    2.22
 -10   4   7    0.33    0.38
  10   4  -6   30.05    2.28
 -10   4   6   28.27    1.74
  10   4  -5   39.92    3.00
 -10   4   5   35.13    1.94
 -10   4   4   -0.57    1.14
  10   4  -4    0.10    0.43
  10   4  -4    0.54    0.84
  10   4  -3  210.02    6.89
 -10   4   3  194.50    7.03
 -10   4   2    7.58    1.74
  10   4  -2   10.65    0.91
 -10   4   2    7.45    0.96
  10   4  -2   10.45    1.87
 -10   4   1    1.72    0.56
  10   4  -1    2.32    0.51
  10   4   0   58.44    4.60
  10   4   0   62.03    2.61
  10   4   0   61.76    2.70
  10   4   1   76.38    5.37
  10   4   1   80.10    3.20
  10   4   1   82.07    3.26
  10   4   2   11.26    0.91
  10   4   2   11.55    0.92
  10   4   2   10.12    1.89
  10   4   3    2.91    0.51
  10   4   3    3.50    0.51
  10   4   3    1.91    1.02
  10   4   4    5.55    0.60
  10   4   4    4.22    1.21
  10   4   5   15.66    1.78
  10   4   5   20.17    1.10
  10   4   6    1.45    0.33
  10   4   7    2.21    0.29
 -10   5  12   -0.06    0.16
 -10   5  11    3.77    0.45
  10   5 -10    6.33    0.48
 -10   5  10    6.47    0.68
 -10   5   9    0.92    0.48
  10   5  -9    1.11    0.53
  10   5  -9    1.25    0.33
  10   5  -8   21.38    1.52
  10   5  -8   23.89    1.27
  10   5  -7   19.97    1.47
  10   5  -7   21.77    1.29
  10   5  -6   55.42    2.63
  10   5  -6   64.60    2.56
  10   5  -5   64.16    2.81
  10   5  -5   52.66    3.38
  10   5  -4    9.95    1.57
  10   5  -3   13.50    1.96
  10   5  -2   54.90    4.16
  10   5  -1   21.60    1.33
  10   5   0   16.01    2.30
  10   5   0   15.87    1.09
  10   5   1   26.75    2.85
  10   5   1   25.04    1.40
  10   5   2   16.23    2.10
  10   5   2   14.99    1.03
  10   5   3   25.20    1.34
  10   5   3   21.86    2.26
  10   5   4   45.61    1.89
  10   5   4   35.75    2.65
  10   5   5   10.64    0.71
  10   5   5    7.77    0.93
  10   5   6   20.84    0.98
 -10   6  11    1.61    0.23
  10   6 -10    0.29    0.15
  10   6  -9   -0.24    0.25
 -10   6   8    0.21    0.36
  10   6  -8    0.17    0.36
  10   6  -8    0.24    0.27
 -10   6   7    1.74    0.51
  10   6  -7    1.32    0.48
  10   6  -7    1.55    0.41
  10   6  -6   20.03    1.36
 -10   6   6   18.59    1.37
  10   6  -6   22.01    1.25
  10   6  -5    9.50    0.92
  10   6  -5    8.34    0.60
 -10   6   5    8.97    0.97
  10   6  -5   10.57    0.89
  10   6  -4   37.24    1.87
  10   6  -4   35.46    1.54
 -10   6   4   32.99    1.94
  10   6  -3   19.59    1.29
  10   6  -3   17.29    1.89
  10   6  -3   21.89    1.34
  10   6  -2   20.56    1.26
  10   6  -2   16.49    1.92
  10   6  -2   18.28    1.23
  10   6  -1    8.49    0.79
  10   6  -1    8.01    0.79
  10   6   0   14.96    1.81
  10   6   0   14.97    1.00
  10   6   1    8.09    1.34
  10   6   1    6.83    0.60
  10   6   2    1.47    0.70
  10   6   3    0.77    0.55
  10   6   3    1.02    0.34
  10   6   4    3.81    0.43
  10   6   5   12.41    0.68
 -10   7   8    1.12    0.24
  10   7  -8    1.33    0.26
  10   7  -7    6.83    0.49
 -10   7   7    4.83    0.44
  10   7  -6    2.97    0.47
 -10   7   6    2.41    0.38
  10   7  -5   26.27    1.28
 -10   7   5   15.85    0.98
  10   7  -4    1.68    0.41
  10   7  -4    1.25    0.26
  10   7  -4    1.60    0.38
  10   7  -3   -0.02    0.31
  10   7  -3    0.19    0.23
  10   7  -3   -0.04    0.29
  10   7  -2    3.90    0.53
  10   7  -2    3.82    0.45
  10   7  -2    3.14    0.43
  10   7  -1    7.99    0.69
  10   7  -1    8.06    0.63
  10   7   0    1.22    0.34
  10   7   0    1.48    0.35
  10   7   1    0.44    0.29
  10   7   1    0.59    0.28
  10   7   2    0.05    0.26
  10   7   3   24.15    1.01
  10   7   3   19.11    0.87
 -11   0  14   -0.01    0.18
 -11   0  13   43.70    1.91
 -11   0  12   -0.03    0.35
 -11   0  11   17.62    1.28
 -11   0  10   -0.36    0.46
 -11   0   9   32.88    1.94
 -11   0   8    0.17    0.52
  11   0  -8    0.79    0.62
 -11   0   7    2.89    0.70
  11   0  -7    1.60    0.67
 -11   0   6    0.48    0.53
  11   0  -6    0.54    0.49
  11   0  -5   29.54    1.83
 -11   0   5   25.78    1.81
 -11   0   4    0.05    0.64
  11   0  -4    0.60    0.48
  11   0  -4   -0.22    0.61
  11   0  -3  445.87   14.88
 -11   0   3  477.16   15.30
 -11   0   2    1.09    0.69
  11   0  -2   -0.18    1.39
  11   0  -2    0.75    0.55
  11   0  -1  310.96   10.38
 -11   0   1  318.97   10.83
 -11   0   0    0.05    0.53
  11   0   0   -0.35    0.76
  11   0   0    0.14    0.40
  11   0   1   80.24    3.40
 -11   0  -1   86.90    3.87
  11   0   2   -0.10    0.50
  11   0   3   40.85    2.10
  11   0   4   -0.03    0.44
  11   0   5   11.15    0.97
  11   0   6    0.39    0.35
  11   0   7   84.02    3.15
  11   0   8    0.03    0.19
 -11   1  13   -0.14    0.30
 -11  -1  13   -0.02    0.27
 -11   1  12   12.33    0.95
 -11  -1  12   13.53    0.98
 -11  -1  11    0.53    0.41
 -11   1  11    1.14    0.46
 -11  -1  10   -0.25    0.47
 -11   1  10   -0.25    0.49
 -11   1  10   -0.12    0.28
  11   1  -9   18.48    1.55
 -11  -1   9   18.00    1.36
 -11   1   9   17.39    1.36
  11   1  -8  178.41    6.86
 -11  -1   8  178.14    6.60
 -11   1   8  180.86    6.63
  11   1  -7   78.68    3.59
 -11  -1   7   77.10    3.49
 -11   1   7   76.68    3.48
  11   1  -6    7.16    0.96
 -11  -1   6    6.65    0.91
 -11   1   6    8.19    1.00
  11   1  -5   68.30    3.10
 -11   1   5   64.81    3.18
 -11  -1   5   70.16    3.23
  11   1  -4  188.47    6.63
  11   1  -4  176.65    6.63
  11  -1  -4  179.83    6.67
 -11   1   4  190.24    6.94
 -11  -1   4  190.54    6.94
  11   1  -3   13.31    1.08
  11   1  -3   11.80    1.08
  11  -1  -3   12.01    1.12
 -11   1   3    9.03    1.18
 -11  -1   3   11.29    1.24
  11   1  -2    9.91    2.18
  11  -1  -2    7.11    1.98
  11   1  -2   12.31    1.00
  11   1  -2   11.40    1.05
  11  -1  -2   10.62    1.04
 -11   1   2   11.77    1.26
 -11  -1   2   11.38    1.22
  11   1  -1   55.66    4.98
  11  -1  -1   57.82    5.15
  11   1  -1   65.93    2.72
  11   1  -1   62.90    2.85
  11  -1  -1   63.55    2.88
 -11   1   1   68.01    3.24
 -11  -1   1   67.94    3.24
  11   1   0   45.12    4.34
  11  -1   0   41.37    4.24
  11   1   0   46.24    2.07
  11   1   0   47.20    2.28
  11  -1   0   43.40    2.24
 -11   1   0   47.23    2.60
 -11  -1   0   43.90    2.54
  11   1   1    6.48    1.70
  11  -1   1    8.16    1.87
  11   1   1    7.67    0.85
  11  -1   1    6.29    0.80
 -11   1  -1    6.87    1.02
 -11  -1  -1    7.75    1.05
  11  -1   2    5.16    0.74
  11   1   2    3.63    0.67
  11   1   3   29.16    1.66
  11  -1   3   26.18    1.61
  11   1   4  140.60    5.09
  11  -1   4  133.94    5.07
  11   1   5    6.37    0.74
  11  -1   5    5.25    0.69
  11   1   6    0.07    0.33
  11  -1   6   -0.03    0.34
  11   1   7    3.56    0.47
  11  -1   7    3.12    0.46
  11   1   8   32.75    1.32
  11  -1   8   30.62    1.31
 -11   2  13    2.69    0.39
 -11  -2  13    2.15    0.36
 -11   2  12    3.02    0.50
 -11  -2  12    2.62    0.45
 -11   2  11    0.69    0.38
 -11  -2  11    0.25    0.33
 -11   2  11    0.16    0.26
  11   2 -10   17.06    1.42
 -11   2  10   17.90    1.25
 -11  -2  10   17.52    1.23
 -11   2  10   13.62    1.08
  11   2  -9   12.49    1.31
 -11  -2   9   13.79    1.16
 -11   2   9   14.33    1.20
 -11  -2   8    1.90    0.59
 -11   2   8    2.50    0.64
  11   2  -8    1.52    0.70
  11   2  -7   24.97    1.75
 -11   2   7   26.92    1.74
 -11  -2   7   26.14    1.72
 -11   2   6    0.64    0.49
 -11  -2   6    1.39    0.54
  11   2  -6    1.09    0.54
  11   2  -6    0.59    0.57
  11   2  -5    5.95    0.82
 -11   2   5    7.75    0.99
 -11  -2   5    7.35    0.95
  11   2  -4   75.22    3.23
  11   2  -4   71.98    3.28
  11  -2  -4   77.02    3.38
 -11   2   4   75.48    3.48
 -11  -2   4   76.92    3.49
 -11   2   3    4.22    0.83
 -11  -2   3    3.37    0.76
  11   2  -3    3.48    0.63
  11   2  -3    2.77    0.68
  11  -2  -3    3.21    0.73
  11   2  -2  391.30   17.05
  11  -2  -2  380.03   17.12
  11   2  -2  411.63   13.29
  11   2  -2  409.48   13.45
  11  -2  -2  420.30   13.52
 -11   2   2  416.86   13.84
 -11  -2   2  415.47   13.82
  11   2  -1   54.78    4.89
  11  -2  -1   51.07    4.82
  11   2  -1   56.65    2.48
  11   2  -1   55.60    2.62
  11  -2  -1   60.43    2.71
 -11   2   1   60.79    2.99
 -11  -2   1   57.74    2.95
  11   2   0   13.11    2.35
  11  -2   0   10.46    2.17
  11   2   0   12.28    0.91
  11   2   0   11.10    0.99
  11  -2   0   11.71    1.03
 -11   2   0    9.58    1.14
 -11  -2   0   10.44    1.17
  11   2   1   10.61    0.83
  11   2   1   10.66    0.97
  11  -2   1   11.01    1.00
 -11   2  -1    9.94    1.16
 -11  -2  -1    9.14    1.11
  11   2   2   77.40    3.01
  11   2   2   77.33    3.24
  11  -2   2   77.23    3.28
  11   2   3  103.41    3.79
  11   2   3  106.44    4.07
  11  -2   3  104.70    4.10
  11   2   4    0.18    0.25
  11   2   4   -0.23    0.42
  11  -2   4   -0.27    0.45
  11   2   5   19.86    2.00
  11   2   5   22.66    1.30
  11  -2   5   20.71    1.28
  11   2   6   58.25    2.37
  11  -2   6   58.38    2.40
  11   2   7    8.09    0.61
  11  -2   7    8.93    0.64
 -11  -3  12    6.66    0.52
 -11   3  12    5.63    0.43
 -11   3  11   12.18    0.89
 -11  -3  11   13.38    0.90
 -11   3  11   11.62    0.84
 -11   3  10    0.36    0.35
 -11   3  10    0.73    0.39
 -11  -3  10    0.86    0.36
  11   3 -10    0.31    0.53
  11   3  -9   24.21    1.70
 -11   3   9   26.09    1.53
 -11  -3   9   25.91    1.51
  11   3  -9   22.08    1.15
 -11   3   8   -0.18    0.39
 -11  -3   8    0.51    0.39
  11   3  -8   -0.17    0.60
  11   3  -7   28.72    1.85
 -11   3   7   27.95    1.76
 -11  -3   7   31.21    1.80
  11   3  -6   27.61    2.31
  11   3  -6   33.69    1.95
 -11   3   6   33.82    1.97
 -11  -3   6   34.20    1.96
  11   3  -5   51.35    3.51
  11   3  -5   56.56    2.64
 -11   3   5   55.80    2.76
 -11  -3   5   56.30    2.77
 -11   3   4    0.59    0.49
 -11  -3   4    0.54    0.49
  11   3  -4    0.74    0.50
  11   3  -4    1.89    0.92
  11   3  -3  103.89    5.80
  11   3  -3   93.94    3.78
  11   3  -3  100.63    3.95
  11  -3  -3  100.58    4.03
 -11   3   3   88.98    4.01
 -11  -3   3   92.61    4.05
  11   3  -2   59.39    4.31
  11   3  -2   52.89    2.42
  11   3  -2   58.06    2.61
  11  -3  -2   54.72    2.62
 -11   3   2   51.18    2.73
 -11  -3   2   53.08    2.76
  11   3  -1    6.09    0.70
  11   3  -1    6.63    0.80
  11  -3  -1    7.55    0.86
 -11   3   1    7.07    0.94
 -11  -3   1    6.28    0.91
 -11   3   0    2.78    0.65
 -11  -3   0    2.53    0.64
  11   3   0    2.89    0.52
  11   3   0    1.98    0.50
  11  -3   0    2.01    0.53
  11   3   1   72.61    2.92
  11   3   1   71.78    3.05
  11  -3   1   74.03    3.13
  11   3   2    4.52    0.58
  11  -3   2    4.83    0.70
  11   3   2    4.10    0.63
  11   3   2    4.45    1.31
  11   3   3   69.13    4.57
  11   3   3   67.28    2.70
  11   3   3   69.02    2.84
  11  -3   3   69.21    2.90
  11   3   4    1.66    0.36
  11   3   4    0.87    0.40
  11  -3   4    1.22    0.42
  11   3   4    1.65    0.83
  11   3   5   64.93    2.33
  11   3   5   63.84    2.46
  11  -3   5   60.04    2.47
  11  -3   6    6.26    0.50
  11   3   6    0.86    0.20
 -11   4  12    0.34    0.16
 -11   4  11    0.14    0.23
  11   4 -10    5.86    0.78
 -11   4  10    6.56    0.68
 -11   4   9    4.10    0.66
  11   4  -9    3.59    0.44
  11   4  -8    0.95    0.35
  11   4  -7    0.18    0.39
  11   4  -6   84.05    3.41
 -11   4   6   76.05    3.17
  11   4  -5   38.59    2.03
  11   4  -5   32.33    2.66
 -11   4   5   35.88    1.95
  11   4  -4    0.32    0.44
  11   4  -4    0.30    0.80
  11   4  -3   61.11    4.13
  11   4  -3   60.59    2.59
 -11   4   3   50.36    2.60
  11   4  -2   36.15    3.20
  11   4  -2   32.50    1.68
  11   4  -1   34.16    3.22
  11   4  -1   30.86    1.64
  11   4   0    6.16    0.68
  11   4   0    5.81    0.69
  11   4   1    4.89    0.59
  11   4   1    4.28    0.58
  11   4   1    4.33    1.33
  11   4   2  169.57    8.21
  11   4   2  180.41    6.10
  11   4   3    0.29    0.29
  11   4   3   -0.86    0.82
  11   4   4    7.02    0.60
  11   4   4    5.11    1.04
  11   4   5   21.53    1.03
 -11   5  11    3.21    0.34
 -11   5  10    2.13    0.38
  11   5 -10    1.87    0.23
 -11   5   9    2.60    0.50
  11   5  -9    2.63    0.53
  11   5  -9    2.46    0.33
  11   5  -8   11.03    1.02
  11   5  -8   11.58    0.77
  11   5  -7   12.00    1.09
  11   5  -7   14.77    0.94
  11   5  -6    0.10    0.43
  11   5  -6    0.30    0.41
  11   5  -5    0.36    0.47
  11   5  -5    0.23    0.42
  11   5  -4   26.42    2.25
  11   5  -3   38.89    1.91
  11   5  -3   33.18    2.82
  11   5  -2    1.13    0.46
  11   5  -2    0.71    0.75
  11   5  -1    4.04    0.58
  11   5  -1    2.89    1.09
  11   5   0   24.96    1.37
  11   5   0   22.35    2.43
  11   5   1   13.84    0.96
  11   5   1   13.44    1.82
  11   5   2    2.48    0.45
  11   5   2    2.59    0.85
  11   5   3    8.94    0.68
  11   5   3    6.68    1.09
  11   5   4   24.52    1.14
  11   5   5   19.57    0.88
  11   6  -9    2.63    0.27
  11   6  -8    3.68    0.51
 -11   6   8    4.44    0.51
  11   6  -7   35.99    1.80
 -11   6   7   35.57    1.73
  11   6  -7   38.17    1.58
  11   6  -6    6.36    0.72
 -11   6   6    6.36    0.70
  11   6  -6    7.62    0.64
  11   6  -5   16.04    1.11
  11   6  -5   17.64    1.02
  11   6  -4    5.63    0.67
  11   6  -4    4.21    0.41
 -11   6   4    4.25    0.62
  11   6  -3    9.16    0.80
  11   6  -3    7.83    1.15
  11   6  -3    8.83    0.62
  11   6  -3   10.06    0.79
 -11   6   2    1.19    0.34
  11   6  -2    2.07    0.72
  11   6  -2    2.32    0.44
  11   6  -1    2.33    0.75
  11   6  -1    2.09    0.40
  11   6   0    4.83    0.95
  11   6   0    5.22    0.50
  11   6   1   62.67    1.57
  11   6   1   51.66    2.55
  11   6   2    2.53    0.65
  11   6   2    3.84    0.45
  11   6   3   25.77    1.15
  11   7  -7    0.31    0.17
  11   7  -5    0.16    0.24
  11   7  -4   16.43    0.96
  11   7  -4   17.77    0.88
  11   7  -3    0.45    0.28
  11   7  -3    0.40    0.16
  11   7  -3    0.20    0.21
  11   7  -2    0.55    0.27
  11   7  -2    0.57    0.19
  11   7  -2    0.29    0.18
  11   7  -1    1.47    0.31
  11   7  -1    1.49    0.25
  11   7   0   13.54    0.76
  11   7   0   12.91    0.66
  11   7   1    1.00    0.19
 -12   0  13    0.10    0.21
 -12   0  12    6.78    0.65
 -12   0  11   -0.06    0.33
 -12   0  10    0.26    0.35
 -12   0   9   -0.11    0.40
 -12   0   8   38.15    2.12
 -12   0   7    0.21    0.47
  12   0  -7    0.09    0.46
  12   0  -6    6.87    0.92
 -12   0   6    6.39    0.91
 -12   0   5   -0.60    0.62
  12   0  -5   -0.08    0.49
  12   0  -4  152.45    5.80
 -12   0   4  159.20    6.08
 -12   0   3    0.33    0.62
  12   0  -3   -0.04    0.52
 -12   0   2    5.48    0.95
  12   0  -2    4.04    0.74
 -12   0   1    0.15    0.57
  12   0  -1    0.52    0.47
  12   0   0  195.92    7.10
 -12   0   0  213.51    7.62
 -12   0  -1    0.39    0.56
  12   0   1    0.13    0.38
  12   0   2   10.01    0.94
  12   0   3   -0.12    0.39
  12   0   4   88.82    3.47
  12   0   5   -0.16    0.36
  12   0   6    0.49    0.28
  12   0   7   -0.07    0.15
 -12   1  13    1.76    0.30
 -12  -1  13    2.13    0.32
 -12   1  12    9.76    0.76
 -12  -1  12    9.95    0.76
 -12   1  11   21.30    1.28
 -12  -1  11   20.40    1.26
 -12   1  10   -0.45    0.47
 -12  -1  10   -0.41    0.46
 -12   1  10   -0.02    0.24
 -12   1   9   -0.25    0.46
 -12  -1   9   -0.32    0.47
  12   1  -9    0.04    0.48
  12   1  -8    5.01    0.85
 -12   1   8    5.64    0.80
 -12  -1   8    5.15    0.77
  12   1  -7   58.66    2.92
 -12   1   7   61.86    2.91
 -12  -1   7   56.86    2.82
  12   1  -6   16.94    1.37
 -12   1   6   16.72    1.41
 -12  -1   6   16.70    1.39
  12   1  -5   47.16    2.37
 -12   1   5   41.86    2.41
 -12  -1   5   44.42    2.46
 -12   1   4    2.43    0.76
 -12  -1   4    2.51    0.78
  12   1  -4    1.97    0.55
  12   1  -4    0.46    0.56
  12  -1  -4    2.14    0.68
  12   1  -3  123.76    4.60
  12   1  -3  113.81    4.61
  12  -1  -3  112.13    4.63
 -12   1   3  122.79    4.95
 -12  -1   3  124.73    4.96
  12   1  -2  142.58    5.06
  12   1  -2  133.93    5.14
  12  -1  -2  132.16    5.14
 -12   1   2  134.94    5.48
 -12  -1   2  138.30    5.50
  12   1  -1  121.20    4.74
  12  -1  -1  125.19    4.79
 -12   1   1  128.42    5.17
 -12  -1   1  127.41    5.16
 -12  -1   0    5.39    0.91
  12   1   0    5.86    0.75
  12  -1   0    5.53    0.75
 -12   1   0    6.11    0.95
  12   1   1   58.74    2.64
  12  -1   1   57.94    2.65
  12   1   2   39.71    2.01
  12  -1   2   39.64    2.02
  12   1   3   42.75    2.05
  12  -1   3   42.15    2.06
  12   1   4   15.27    1.05
  12  -1   4   14.58    1.05
  12   1   5   53.63    2.17
  12  -1   5   54.16    2.19
  12   1   6   15.53    0.89
  12  -1   6   15.64    0.90
 -12   2  12    4.42    0.49
 -12  -2  12    5.72    0.53
 -12   2  11    8.12    0.72
 -12  -2  11    8.22    0.72
 -12   2  10    0.51    0.30
 -12   2  10   -0.20    0.41
 -12  -2  10    0.31    0.38
  12   2  -9   20.05    1.49
 -12   2   9   19.52    1.34
 -12  -2   9   18.19    1.28
  12   2  -8   22.79    1.66
 -12   2   8   26.24    1.61
 -12  -2   8   23.50    1.54
  12   2  -7   12.04    1.16
 -12   2   7   10.77    1.08
 -12  -2   7   12.04    1.12
 -12   2   6    0.42    0.48
 -12  -2   6    0.12    0.46
  12   2  -6    0.47    0.47
  12   2  -6   -0.06    0.41
  12   2  -5   22.32    1.50
 -12   2   5   21.47    1.59
 -12  -2   5   25.79    1.69
 -12   2   4    5.44    0.87
 -12  -2   4    3.62    0.76
  12   2  -4    4.64    0.71
  12   2  -3   17.82    1.24
  12   2  -3   15.65    1.27
  12  -2  -3   17.39    1.34
 -12   2   3   16.88    1.43
 -12  -2   3   17.23    1.44
  12   2  -2   37.67    1.87
  12   2  -2   33.79    1.91
  12  -2  -2   35.80    1.98
 -12   2   2   34.37    2.13
 -12  -2   2   36.03    2.17
  12   2  -1   23.83    1.41
  12   2  -1   24.20    1.51
  12  -2  -1   25.77    1.57
 -12   2   1   22.23    1.69
 -12  -2   1   23.83    1.75
  12   2   0   86.13    3.37
  12   2   0   88.84    3.54
  12  -2   0   86.43    3.56
 -12   2   0   89.13    3.90
 -12  -2   0   84.52    3.85
  12   2   1   24.63    1.33
  12   2   1   25.10    1.49
  12  -2   1   25.60    1.52
  12   2   2   21.20    1.15
  12   2   2   20.36    1.29
  12  -2   2   20.54    1.32
  12   2   3   37.55    3.03
  12   2   3   41.06    1.93
  12  -2   3   40.84    1.96
  12   2   4   58.29    2.34
  12  -2   4   55.79    2.37
  12   2   5    8.51    0.67
  12  -2   5    8.39    0.70
  12   2   6    1.71    0.27
  12  -2   6    1.45    0.26
 -12   3  11    1.78    0.31
 -12   3  10   14.54    0.96
 -12  -3  10   13.41    0.91
 -12   3  10   11.89    0.86
 -12   3   9    2.36    0.50
 -12   3   9    2.57    0.50
 -12  -3   9    2.37    0.48
  12   3  -9    2.08    0.61
  12   3  -9    2.04    0.31
  12   3  -8    5.75    0.85
 -12   3   8    4.16    0.66
 -12  -3   8    4.18    0.63
  12   3  -8    3.41    0.46
  12   3  -7   10.34    1.07
 -12   3   7   10.05    0.99
 -12  -3   7    9.51    0.96
  12   3  -6   34.22    1.92
 -12   3   6   34.77    1.95
 -12  -3   6   30.99    1.85
 -12   3   5    3.49    0.74
 -12  -3   5    4.00    0.73
  12   3  -5    4.42    0.72
  12   3  -5    3.61    0.92
  12   3  -4   15.51    1.85
  12   3  -4   12.35    1.08
 -12   3   4   13.66    1.23
 -12  -3   4   15.23    1.26
 -12   3   3   -0.77    0.63
  12   3  -3    0.73    0.44
  12   3  -3    0.10    0.72
  12   3  -2   80.49    4.96
  12   3  -2   77.96    3.21
  12   3  -2   79.84    3.30
  12  -3  -2   81.53    3.40
 -12   3   2   75.08    3.48
 -12  -3   2   79.59    3.52
  12   3  -1    6.45    0.70
  12   3  -1    7.84    0.82
  12  -3  -1    5.80    0.77
  12   3  -1    6.30    1.44
 -12   3   1    5.00    0.82
 -12  -3   1    5.09    0.81
  12   3   0    2.13    0.46
  12   3   0    1.75    0.49
  12  -3   0    1.79    0.52
  12   3   1    6.99    0.68
  12   3   1    7.04    0.73
  12  -3   1    6.95    0.76
  12   3   1    7.17    1.49
  12   3   2   59.09    3.96
  12   3   2   59.59    2.39
  12   3   2   62.56    2.51
  12  -3   2   57.85    2.52
  12   3   3    4.21    0.47
  12  -3   3    3.98    0.54
  12   3   3    3.31    0.48
  12   3   3    4.37    1.04
  12   3   4    0.41    0.23
  12  -3   4    0.45    0.25
  12   3   4    0.74    0.56
 -12   4  11    0.73    0.21
 -12   4  10    0.11    0.24
 -12   4   9    3.33    0.52
  12   4  -9    3.16    0.34
  12   4  -8    5.61    0.77
  12   4  -8    6.15    0.53
 -12   4   8    4.40    0.68
  12   4  -7   19.10    1.37
  12   4  -7   20.84    1.14
  12   4  -6    1.10    0.50
  12   4  -5    6.70    0.80
  12   4  -5    4.20    0.88
  12   4  -4    3.71    0.62
  12   4  -4    2.71    0.89
  12   4  -3    2.08    0.51
  12   4  -3    1.67    0.86
  12   4  -2    3.71    0.58
  12   4  -2    3.75    1.13
  12   4  -1  110.62    5.80
  12   4  -1  106.48    4.00
  12   4   0    0.28    0.35
  12   4   1   52.62    3.61
  12   4   1   53.98    2.22
  12   4   2    0.11    0.26
  12   4   2    0.08    0.65
  12   4   3   19.09    0.97
  12   4   3   15.02    1.56
  12   4   4    0.58    0.20
 -12   5  10    1.68    0.26
 -12   5   9   -0.02    0.22
 -12   5   8    0.73    0.34
  12   5  -8    0.67    0.39
  12   5  -8    0.82    0.25
  12   5  -7    0.96    0.31
  12   5  -6   41.42    1.79
  12   5  -5    4.03    0.62
  12   5  -5    3.49    0.52
  12   5  -4    2.49    0.69
  12   5  -4    2.72    0.52
  12   5  -4    2.62    0.49
  12   5  -3   22.20    1.31
  12   5  -3   19.70    1.83
  12   5  -2   20.97    1.24
  12   5  -2   18.14    1.85
  12   5  -1    3.53    0.53
  12   5  -1    3.18    0.88
  12   5   0    3.28    0.49
  12   5   1    4.42    0.49
  12   5   1    3.42    0.38
  12   5   1    3.16    0.85
  12   5   2   11.43    0.72
  12   5   2    9.04    1.09
  12   5   3   -0.01    0.19
 -12   6   8    1.27    0.23
 -12   6   7    1.48    0.29
  12   6  -7    1.56    0.35
  12   6  -7    1.67    0.26
 -12   6   6    0.56    0.26
  12   6  -6    0.90    0.35
  12   6  -6    0.91    0.26
 -12   6   5    0.23    0.26
  12   6  -5    0.36    0.30
  12   6  -5    0.34    0.26
  12   6  -4    8.49    0.71
 -12   6   4    5.29    0.54
  12   6  -3    5.94    0.38
  12   6  -3    7.17    0.54
  12   6  -2   11.54    1.17
  12   6  -2   12.35    0.65
  12   6  -2   13.36    0.75
  12   6  -1    0.36    0.39
  12   6  -1    0.23    0.28
  12   6  -1    0.58    0.21
  12   6  -1    0.76    0.23
  12   6   0   43.68    1.69
  12   6   0   37.67    1.50
  12   6   1    3.07    0.35
  12   6   1    2.71    0.29
 -13   0  12    0.03    0.20
 -13   0  11    7.46    0.68
 -13   0  10   -0.05    0.33
 -13   0   9    0.16    0.36
 -13   0   8   -0.07    0.38
 -13   0   7   15.13    1.26
 -13   0   6    0.04    0.44
 -13   0   5    0.09    0.49
 -13   0   4   -0.39    0.55
  13   0  -3   52.00    2.59
 -13   0   3   59.82    2.88
 -13   0   2    0.18    0.50
  13   0  -2   -0.20    0.46
 -13   0   1    0.67    0.53
  13   0  -1    1.53    0.54
 -13   0   0    0.04    0.49
  13   0   0    0.49    0.42
  13   0   1  138.91    5.04
  13   0   2   -0.03    0.35
  13   0   3    5.31    0.61
  13   0   4    0.04    0.25
  13   0   5   89.57    3.14
 -13   1  11    0.15    0.27
 -13  -1  11    0.27    0.27
 -13   1  10    4.69    0.61
 -13  -1  10    4.76    0.60
 -13   1   9    8.50    0.86
 -13  -1   9   10.11    0.90
  13   1  -8   16.25    1.27
 -13   1   8   19.04    1.33
 -13  -1   8   20.27    1.35
 -13   1   7    1.28    0.53
 -13  -1   7    1.79    0.57
  13   1  -7    1.17    0.53
  13   1  -6   25.74    1.68
 -13   1   6   28.24    1.78
 -13  -1   6   27.40    1.75
 -13  -1   5    5.16    0.82
  13   1  -5    5.01    0.73
 -13   1   5    5.16    0.83
  13   1  -4   36.01    1.95
 -13   1   4   34.87    2.12
 -13  -1   4   39.93    2.19
 -13   1   3    1.24    0.60
 -13  -1   3    0.84    0.56
  13   1  -3    2.29    0.50
  13   1  -3    1.17    0.52
  13  -1  -3    1.35    0.52
  13   1  -2   19.52    1.34
  13  -1  -2   18.13    1.32
 -13   1   2   21.40    1.58
 -13  -1   2   18.55    1.49
  13   1  -1   16.88    1.24
  13  -1  -1   17.74    1.28
 -13   1   1   16.72    1.44
 -13  -1   1   18.73    1.49
  13   1   0   61.53    2.72
  13  -1   0   65.45    2.79
  13   1   1   17.37    1.17
  13  -1   1   17.65    1.19
  13   1   2    5.45    0.64
  13  -1   2    5.92    0.67
  13   1   3   11.32    0.84
  13  -1   3   11.21    0.85
  13   1   4   43.76    1.80
  13  -1   4   44.93    1.82
  13   1   5    0.14    0.21
  13  -1   5    0.12    0.20
 -13   2  11    5.62    0.53
 -13  -2  11    5.30    0.50
 -13   2  10    0.41    0.23
 -13   2  10    0.55    0.30
 -13  -2  10    0.86    0.33
 -13   2   9    2.81    0.52
 -13  -2   9    2.04    0.46
  13   2  -8   12.81    1.09
 -13   2   8   13.01    1.06
 -13  -2   8   11.00    0.98
  13   2  -7   15.32    1.22
 -13   2   7   15.06    1.19
 -13  -2   7   14.68    1.16
  13   2  -6   19.57    1.39
 -13   2   6   17.35    1.35
 -13  -2   6   19.26    1.39
 -13   2   5    2.99    0.70
 -13  -2   5    3.32    0.69
  13   2  -5    4.56    0.70
  13   2  -5    2.85    0.77
  13   2  -4   25.05    2.28
  13   2  -4   29.76    1.65
 -13   2   4   27.61    1.78
 -13  -2   4   26.96    1.75
  13   2  -3   12.34    1.67
  13   2  -3   14.48    1.09
 -13   2   3   12.69    1.23
 -13  -2   3   13.95    1.25
  13   2  -2   14.53    1.03
  13   2  -2   13.21    1.08
  13  -2  -2   14.90    1.15
 -13   2   2   13.36    1.23
 -13  -2   2   13.27    1.23
 -13   2   1    0.96    0.50
 -13  -2   1    1.31    0.53
  13   2  -1    1.77    0.43
  13   2  -1    1.69    0.48
  13  -2  -1    1.56    0.49
  13   2   0   29.22    1.43
  13   2   0   29.62    1.59
  13  -2   0   27.86    1.59
  13   2   1   22.99    2.29
  13   2   1   24.47    1.38
  13  -2   1   25.86    1.43
  13   2   2   30.95    2.54
  13   2   2   32.89    1.60
  13  -2   2   33.58    1.64
  13   2   3    4.14    0.50
  13  -2   3    3.88    0.51
  13   2   3    4.23    0.89
  13   2   4   16.13    0.86
  13  -2   4   15.73    0.87
 -13   3  10    0.29    0.21
  13   3  -9   30.33    1.58
 -13   3   9   27.08    1.37
 -13  -3   9   29.58    1.39
 -13   3   9   27.33    1.38
 -13   3   8    1.10    0.37
 -13  -3   8    0.93    0.32
  13   3  -8    0.98    0.45
  13   3  -8    0.81    0.25
 -13   3   7    0.63    0.35
 -13  -3   7    0.60    0.34
  13   3  -7    0.67    0.44
 -13   3   6    1.02    0.41
 -13  -3   6    1.24    0.41
  13   3  -6    0.98    0.47
  13   3  -5   74.29    3.06
 -13   3   5   74.87    3.09
 -13  -3   5   73.17    3.06
 -13   3   4    3.55    0.66
 -13  -3   4    2.62    0.59
  13   3  -4    3.79    0.62
  13   3  -4    4.05    0.94
 -13   3   3   -0.47    0.58
 -13  -3   3   -0.56    0.58
  13   3  -3    0.36    0.38
  13   3  -3    0.16    0.56
 -13   3   2    1.35    0.50
 -13  -3   2    0.92    0.47
  13   3  -2    1.67    0.45
  13   3  -2    1.39    0.80
  13   3  -1   43.48    3.19
  13   3  -1   46.54    2.05
  13   3   0    8.49    0.70
  13   3   0    8.11    0.74
  13  -3   0    8.47    0.79
  13   3   1    0.26    0.27
  13   3   1    0.12    0.27
  13  -3   1    0.29    0.30
  13   3   1    0.31    0.56
  13   3   2    1.15    0.28
  13  -3   2    0.89    0.31
  13   3   2    1.86    0.68
 -13   4  10    8.06    0.50
 -13   4   9    3.41    0.41
  13   4  -8    3.32    0.54
 -13   4   8    3.08    0.47
  13   4  -8    3.06    0.32
  13   4  -7   11.73    0.95
  13   4  -7   10.77    0.69
  13   4  -6    9.53    0.86
  13   4  -6    9.34    0.70
  13   4  -5    1.32    0.46
  13   4  -5   -0.04    0.14
  13   4  -4    5.07    0.64
  13   4  -4    2.53    0.65
  13   4  -3    8.72    0.78
  13   4  -3    7.77    1.21
  13   4  -2   34.60    1.65
  13   4  -2   32.73    2.50
  13   4  -1    9.88    1.40
  13   4  -1   11.79    0.83
  13   4   0   14.25    0.88
  13   4   1    3.69    0.42
  13   4   1    4.56    0.91
  13   4   2   28.77    1.19
 -13   5   8    4.36    0.41
  13   5  -7   -0.01    0.16
 -13   5   6    2.55    0.41
  13   5  -6    2.32    0.43
  13   5  -6    2.59    0.34
  13   5  -5    9.48    0.76
  13   5  -5    8.42    0.59
  13   5  -4    4.32    0.54
  13   5  -4    3.85    0.44
  13   5  -3    2.31    0.55
  13   5  -3    3.81    0.49
  13   5  -3    2.72    0.25
  13   5  -3    3.96    0.45
  13   5  -2   11.49    0.77
  13   5  -2   11.39    0.70
  13   5  -1   33.38    1.42
  13   5  -1   30.01    1.28
  13   5   0    1.86    0.32
 -14   0  10   10.36    0.76
 -14   0   9   -0.53    0.36
 -14   0   8   30.03    1.61
 -14   0   7    0.31    0.38
 -14   0   6    0.20    0.40
 -14   0   5   -0.04    0.43
 -14   0   4   19.48    1.40
 -14   0   3    0.11    0.44
 -14   0   2    3.15    0.64
  14   0  -2    2.60    0.55
  14   0  -1    0.08    0.35
  14   0   0   12.94    0.96
  14   0   1    0.18    0.31
  14   0   2   18.24    1.03
  14   0   3   -0.30    0.28
 -14   1  10    0.45    0.26
 -14  -1  10    0.93    0.29
 -14   1   9    1.32    0.37
 -14  -1   9    1.27    0.36
 -14   1   8    0.67    0.36
 -14  -1   8    1.24    0.41
 -14   1   7   11.54    0.97
 -14  -1   7   12.67    1.00
 -14   1   6    0.61    0.41
 -14  -1   6    0.51    0.39
  14   1  -6    0.50    0.34
 -14   1   5   -0.48    0.51
 -14  -1   5   -0.37    0.51
  14   1  -5   -0.05    0.17
 -14   1   4    1.77    0.59
 -14  -1   4    1.41    0.54
  14   1  -4    1.77    0.66
 -14   1   3   48.01    2.39
 -14  -1   3   46.66    2.36
 -14   1   2   -0.14    0.42
 -14  -1   2   -0.46    0.44
  14   1  -1   -0.03    0.33
  14  -1  -1    0.27    0.34
  14   1   0   13.75    0.98
  14  -1   0   14.96    1.02
  14   1   1   51.27    3.14
  14   1   1   57.59    2.33
  14  -1   1   57.92    2.34
  14   1   2   12.24    1.28
  14   1   2   13.62    0.84
  14  -1   2   13.31    0.85
  14   1   3    0.18    0.21
  14  -1   3   -0.15    0.23
 -14   2   9    4.43    0.48
 -14  -2   9    4.53    0.48
 -14   2   8    6.53    0.64
 -14  -2   8    6.60    0.64
  14   2  -7    3.54    0.56
 -14   2   7    3.89    0.56
 -14  -2   7    3.98    0.54
  14   2  -6   12.23    0.96
 -14   2   6   12.38    1.00
 -14  -2   6   12.94    0.99
  14   2  -5   13.55    0.92
 -14   2   5   11.11    0.93
 -14  -2   5   12.03    0.95
  14   2  -4   44.42    1.99
 -14   2   4   44.87    2.15
 -14  -2   4   45.62    2.15
 -14   2   3   -0.77    0.54
 -14  -2   3   -0.66    0.56
  14   2  -3    0.37    0.31
  14   2  -3    0.06    0.51
  14   2  -2    2.36    0.81
  14   2  -1   17.73    1.76
  14  -2   0   19.78    1.15
  14   2   1    1.68    0.34
  14  -2   1    1.69    0.36
  14   2   1    1.91    0.67
  14  -2   2    2.32    0.34
 -14   3   9    0.11    0.16
 -14   3   8    0.71    0.27
  14   3  -8    1.06    0.34
  14   3  -8    0.92    0.16
  14   3  -7    1.43    0.40
  14   3  -7    1.31    0.24
 -14   3   6    0.86    0.26
  14   3  -6    5.64    0.61
 -14   3   5    0.93    0.42
 -14  -3   5    1.43    0.45
  14   3  -4   30.17    1.48
  14   3  -4   25.95    1.81
 -14   3   4   26.97    1.45
 -14  -3   4   27.11    1.44
  14   3  -3    0.21    0.30
  14   3  -3    0.22    0.41
  14   3  -2   27.18    2.08
  14   3  -2   34.09    1.50
  14   3  -1    8.26    1.14
  14   3  -1   10.54    0.67
 -14   4   8    0.08    0.15
 -14   4   7    0.52    0.25
  14   4  -7    0.98    0.31
  14   4  -7    0.93    0.18
  14   4  -6    1.49    0.37
  14   4  -6    1.67    0.26
  14   4  -5   32.48    1.52
  14   4  -5   33.13    1.36
  14   4  -4    0.19    0.27
  14   4  -4    0.29    0.24
  14   4  -3    4.55    0.50
  14   4  -2    7.06    0.57
  14   4  -1   29.71    1.25
 -15   0   8   -0.07    0.22
 -15   0   7    1.57    0.38
 -15   0   6   -0.57    0.39
 -15   0   5   69.51    2.82
 -15   0   4   -0.50    0.46
  15   0  -3   55.50    3.00
 -15   0   3   77.64    2.87
 -15   1   7    2.70    0.42
 -15  -1   7    3.21    0.43
 -15   1   6    8.63    0.73
 -15  -1   6    8.91    0.73
 -15   1   5    5.94    0.65
 -15  -1   5    5.76    0.64
 -15   1   4    4.40    0.59
 -15  -1   4    4.56    0.60
  15   1  -3    0.62    0.43
  15   1  -2   15.46    1.32
  15   3  -5    4.19    0.33
   0   0   0    0.00    0.00


TITL yc-7Br_auto in P2(1)/n
REM P2(1)/n (#14 in standard setting)
CELL 1.54184  12.643737   8.212316  13.151122  90.0000 106.0611  90.0000
ZERR   15.00   0.000236   0.000150   0.000241   0.0000   0.0020   0.0000
LATT  1
SYMM -x+1/2, y+1/2,-z+1/2
SFAC C H N O F Br
UNIT 15.00 15.00 15.00 15.00 15.00 15.00
TREF
HKLF 4
END
_computing_structure_solution     'SHELXT 2018/2 (Sheldrick, 2018)'
;
_shelx_hkl_checksum                24716
_olex2_submission_special_instructions  'No special instructions were received'
_oxdiff_exptl_absorpt_empirical_details
;
Empirical correction (ABSPACK) includes:
- Absorption correction using spherical harmonics
- Frame scaling
;
_oxdiff_exptl_absorpt_empirical_full_max  3.402
_oxdiff_exptl_absorpt_empirical_full_min  0.425
